# Supplementary material for: Interpretable AI-enabled decision support for drinking-straw substitution using per-use greenhouse-gas indicators and user-review evidence
Source: Sci Rep. 2026 Jul 29;16:23558. doi: 10.1038/s41598-026-63847-8 (PMC13421661; doi:10.1038/s41598-026-63847-8)
Supplement: Supplementary file 2 — Supplementary Material 2. [file 41598_2026_63847_MOESM2_ESM.xlsx]

## Sheet: Read Me
Read Me – Processed Customer-Review Dataset for Straw Alternatives
Data overview
This workbook contains processed Amazon customer-review data for five shortlisted drinking-straw materials. The reviews were cleaned and classified using lexicon-based sentiment analysis. The file is intended to support the manuscript’s consumer-review and decision-support analysis.
Workbook structure
Sheet name	Material represented	Purpose	Main columns
Titanium	Titanium	Processed review-level records	Lemma; Analysis
Stainless steel	Stainless steel	Processed review-level records	Lemma; Analysis
glass	Glass	Processed review-level records	Lemma; Analysis
paper	Paper	Processed review-level records	Lemma; Analysis
Silicone	Silicone	Processed review-level records	Lemma; Analysis
Summary	All five materials	Calculated summary of review counts and sentiment distribution	Material; total reviews; positive; neutral; negative; percentages
Keyword_Count	All five materials	“Keyword_Count” sheet is provided as an optional analysis tool to support transparency and reproducibility. It allows users to count the occurrence of selected keywords within the cleaned lemma text across the five material-specific sheets and to examine their distribution by sentiment category.	Keyword input; exact-token row count; occurrence count; sentiment split
Recommended citation/description for the file
Processed Amazon customer-review dataset for five drinking-straw alternative materials. Each material-specific sheet contains the cleaned lemma text and TextBlob sentiment class for individual review records. The Summary sheet reports the review-level sentiment distribution, and the Keyword_Count sheet allows keyword-level screening in the Lemma column.

## Sheet: Titanium
Lemma	Analysis
product exactly state description Great workmanship issue product concept use titanium straw save use plastic straw primary reason buy Problem hard teeth gum hurt lot accidentally hit tooth	Positive
straw one brush brush would nice know come one brush straw titanium advertise strong light taste	Positive
good quality price interior diameter different bad thing unexpected	Positive
Great product	Positive
work well use every day	Neutral
Well make product nice fit finish little short oz yeti opinion overall happy product Would recommend	Positive
agrad sobremanera la confecci n su peso ligero adem lo f cil que e de limpiar que tiene sabor alguno El estuche donde viene es precioso Todas las personas que ven la pajilla le encanta	Neutral
Basic bent straw keep straw use eat travel quality brand also jumbo straw perfect smoothy solid titanium chopstick sit student ER eat pair use wooden chopstick learn carry item purchase lightweight top quality easy clean look like new despite consistent use Nice able run straws dishwasher occasion come case put purse backpack clean ready go kid caution someone family special need use plastic stra…	Positive
admit use much today straw drink crack dig gear box glad drinking thing much pleasurable straw especially drink ice prove tool glad around may always need super glad Also make titanium weird metallic taste friend sure compliment say cool really use often plastic straw get drink actually order fat one smoothy wait receive	Positive
Great High Quality Straw like much well stainless even though cost appear true titanium much worth price straw fit Yeti GREAT little short stainy Tervis picture however still work fine Tervis Includes nice cleaning brush nice pouch order another wish offer two pack	Positive
Lightweight easy rinse good environment	Positive
metal straw end impart metallic tang use certain beverage Titanium doesnt lightweight Aces	Positive
Great usable straw hot cold Nice angle drinking	Positive
El popote lleg en un sobre desde USA llego maltratado viene dentro de una bolsa de pl stico peque sellada en su interior est el popote de titanio con su limpiador su bolsa de transporte Empec buscar un popote reutilizable para llevarlo conmigo cuando sal ya que cada vez son los negocios que se unen la campa de sin popote de pl stico compr originalmente un paquete de popotes de acero inoxidable pe…	Neutral
straw short compare titanium straw heavy Nice oval shape fwiw work large smoothie drink big cup ice water Please make long version	Positive
Perfect smoothy milkshake advertised	Positive
straw might well lead steal straw way lighter sure spork feel way light straw make would steer clear sure could impale yeti make something Ty want light super thick	Positive
Der Trinkhalm ist viel zu dick Wenn er wenigstens oval w	Neutral
Overall like straw easy clean opaque see inside clean flexible also perfect size large tumbler However couple straw leak sparkle make useless Love look design flaw sure	Positive
Perfect smoothy ice tea iced coffee anything give couple grandson use guess landfill anytime soon color lovely	Positive
wife always use water taste well come straw try Getting real sick plastic	Negative
cool kid bend dont break interested see handle chew well Kinds love come brush wash	Positive
Sturdy cute easy clean Love straw	Positive
Hahaha Yes Straws two hole white straw come pack get hole side straw Luckily close end cut want short straw would purchase short straws Aside work great weird taste happy	Positive
use primarily smoothy Perfect size easy clean impart taste use water	Positive
Got drink extra tall glass nice color easy clean include brush nice bonus	Positive
straw great cheerful translucent see clean also easy cut different size Width wise tiny bit big typical straw nothing major use every day great	Positive
buy unsure friend love straw say love compare stainless steel plastic silicone try try perfect smoothy even shake	Positive
recommend Fav kitchen item sure	Positive
Perfect straw homemade cup make	Positive
course see coffee video straw Absolutely beautiful complete look worry hear Amazon driver throw box ground surprisingly perfect condition wait order	Positive
Everyone else want	Neutral
glass straw fantastic try rubbery one give away try metal one give away look finally find glass straw believe take long revive glass straw use immediately put dab dish soap top straw run water straw container use Flip around couple time rinse Put aside dry paper plate napkin good go store drawer section primarily chopstick silverware buy clear like color one would easy see cupboard like size long…	Positive
Good quality glass straw Used wine tour drink piccolo car	Positive
love straw thick super easy clean aesthetically please	Positive
El producto e muy lindo se siente resistente sin embargo el empaquetado lleg sin mayor cuidado ven solamente en una bolsa pl stica sin ninguna protecci n adicional ni si quiera la caja en la que aparecen en la foto de la publicaci n de mis popotes llegaron un poco rallados porque se hab movido dentro de la caja de paqueter siendo cristal creo que deber poner atenci n eso de ah en fuera todo bien	Neutral
gustaron mucho buena compra son varios	Neutral
per bonito buena calidad	Neutral
Ideales para batidos bebidas c cteles	Neutral
love feel fancy	Positive
Perfect size quality right smoothy buy Great buy	Positive
Well make smooth end nice wide shakes smoothy wish cleaning brush bit longer usable	Positive
Arrived exactly pictured	Positive
straw awesome straw cleaner ideal still good nothing	Positive
know boba straw use morning smoothie LOVE mention look super cute easy clean	Positive
Sturdy classy look straw definitely recommend purchase	Positive
Made USA minimizes coffee stain teeth nice coffee straw yet use	Positive
use HotSips straw almost three month take even three week bottom half straw stain color coffee try flip stain side evenly small pink band middle	Negative
really like straw realize packaging come carry case throw away big carry around anyway go look different case	Positive
impressed product high quality flexible even pretty come different color get avoid stain teeth coffee tea would buy think need well make	Positive
Use straw twice day Cappuccino wash either hand dishwasher machine odor taste work simply happy	Positive
Ordered Medium Large straw set arrive day early wash use fairly thin straw wash brush problem Fat brush large diameter straw difficult get straw brush small diameter straws work fine medium straw approximately inch long large approximately inches long really like oval shape make drink comfortable slightly flexible fold half put purse definitely bend towards mouth tube come large put purse go find…	Negative
Amended review issue original order seller responsive really go beyond straighten everything Good high quality material design	Positive
straw great love case come keep car prefer straw try use plastic one mostly use hot drink great wish come cleaning straw deal breaker get straw cleaner anywhere	Positive
right size coffee cup	Positive
Great price many get	Positive
concern environment use stainless steel straw long time order straw like inch length certain beverage orange juice McDonald clean straw upon arrival surprise see cleaning brush turn orangey brown clean one brush notice discoloration rinse brush clean second one brush turn orangey brown straw clean discoloration rinse brush care drink straw might rusty inside disappointed return straw	Positive
Great straw fit perfectly stainless stemless tumbler	Positive
Perfect straw go	Positive
nice alternative disposable one	Positive
absolutely love straw	Positive
Sturdy durable Great buy	Positive
Standard size straw long mean barley fit standard water bottle without fall Carrying case cheap make seem make recycles material Comes cleaning utensil wide enough adequately clean straw long enough flip back forth Straw also sharp end round	Positive
search bubble tea straw make titanium sharp edge poke plastic Thought pic read description well like fat normal straw Hoping return	Positive
use reusable plastic straw year Tried immediately fell love Easy clean easy use Sturdy	Positive
Bought two straw week ago finally get around open one use First step clean Cleaning outside quite simple Cleaning inside would simple include brush right size bristle short reach side straw time make clean problematic Fortunately brush come different product work fine straws quite happy nice finish sharp edge taste wife stop use straw save ocean even though never throw straw ocean Anyway solution…	Positive
receive straw wash brush come brush fit inside straw go rd way inside straw Needless say make multiple pass repeatedly rinse brush straw reclean one several time residue inside straw finally stop show brush th th time wash one roll paper towel tight pass straw couple time ensure residue would show Otherwise great lightweight reusable straw WASH MULTIPLE TIMES THOROUGHLY	Positive
purchase handful different titanium stainless straw come small slip dishwasher bottom stop spin wash thingy bottom Yuck true mm wide problem mm perfect straw straw amaze strong bent subsequently snap half take quite bit force stainless straws bend like playdoh compare thing extremely easy clean nothing stick use various work task garage around house	Positive
straw nice pretty much stop use straws environmental pollution though really like drink morning juice straw fact metal make stir much easy like bent one straight one depend drink quick rinse normally get debris inside stick straw dishwasher anything stay inside included pipe cleaner work well remove use cold drink sure would OK hot liquid carry bag nice unsure would allow TSA use yet	Positive
order three set receive two different product first real titanium matte finish package simple plastic bag second shiny polished metal cloth pouch polished one pouch titanium appear aluminum titanium anodizing first realize take ano finish magnetic rule steel Beware order stock appear mixed get matte finish straw plain plastic bag get real titanium	Positive
little short need	Negative
Looked look metallic straw mm tube diameter finally find one High quality ideal pea shooter use following mm biodegradable airsoft pellet Perfect marriage need pea shooter set MetalTac Airsoft BBs Bio Degradable g Perfect Grade High Precision mm BB Pellets Bag Rounds http www amazon com gp product B GX X U	Positive
diameter great pesky fruit chunk clog straw wish inch longer often use straw smoothie water bottle touch short	Positive
cut heat expect front Keith product Passed initial spark test get moldable way low temp Ti Please give ATSM grade equivalent go spend straw want see paper Also seam entire length straw TiAnn straw claim seamless low price see around would say terrible product	Negative
really high quality item really like take package find stone straw Even try put water get still big one inside block whole straw use Asking replace hope second one use get replcement good material working straw one need touch mouth even little burr straw smooth round cut favorite part item give five star sale product management give three star happen get first one whoses little stone straw really…	Positive
get two want get two small oneswife use daily cold brew snowpeak fan keith every bit snowpeak IMHOthe finish typical ketih touch darker SP nice feel far daily use around house hold well would expectwanted get away plastic silicone straw nothing break time get teeth mark issue solid titanium like know hot cold titanium quite neutral compare metal reckon would ultimate smoothie straw large opening …	Negative
See crack know damn tree hugger result stupid pandemic Overblown flu truth tell either way abide ridiculous paper straw idiot come idea really add insult injury happen love milkshake Try enjoy nice thick milkshake paper straw happen carry around nice wide titanium badass straw Yeah little bit pricey Yep care Nope would rather pay titanium try suck lovely rich thick chocolate milkshake god awful p…	Positive
pricey straw last work like angled point may everyone straw stay pretty clean without brush sometimes let smoothie remain stay long may cling require brushing really sure else say expect check various alloy site compare different version Ti suggest stainless steal make mind happen one get want much plastic waste tell well environment overall consider manufacturing	Positive
Beautiful finish work great smoothy easy clean love	Positive
Great straw drink smoothie husband love much get one Christmas smoothy beard mustache	Positive
Yes great titanium straw price look forward save earth one straw time get daily dose bubble tea straw poke seal plastic wrap seal bubble tea totally useless Liho Gong Cha Koi even orange juice vend machine straw poke Might sharpen stone maybe become weapon	Positive
Keith Titanium deliver	Neutral
return collapsible model choose titanium straw incredibly light durable drop pack use regularly currently Aruba commonly give paper straw Glad chose hand Address flavor taste drink Would gladly order	Positive
perfect wife water cup	Positive
straight straw fine devil time extract powdery gritty substance inside bent straw assume use keep tubing crush bent might good straw day	Positive
Husband love	Positive
would give star straight straw perfect However receive bent straw see receive half order disappointed	Positive
Pretty much standard straw Slightly small diameter review ID mm Nice strong	Positive
nice straw Much good soggy paper straw restaurant	Positive
titanium straw weight g oz heavy TiTo titanium straw order straw think mm wall mm inner dia make difficult drink even water compare everyday straws See picture comparison product TiTo titanium straw mmB TiTo titanium straw mm x mmC Snow Peak Titanium Straw	Negative
discover titanium straw roommate use plastic straw every day home could see steady flow plastic go landfill look alternative first trouble get use fact metal straw transmit temperature drink warm cold realize longer need get spoon dirty mix drink sell felt relief decrease non degradable trash generate household Eventually roommate move take straw ok long decide need get choose specific straw part…	Negative
Titanium biocompatible metal earth least likely wear time tolerate basically chemical throw beauty fact know matter many time reuse throw dishwasher completely chemically impervious deliver truly safe drinking straw forever angle look degree comfortable anything small child crush teeth give metal straw teethe baby PLEASE damage teeth kid always crush plastic straw habit bite straw straw conduct h…	Positive
buy replace plastic straw use year little gunky carry one purse baggy use straw restaurant definitely well environment negative clean straw way bend something see come use straw brush way hope nothing get gunky bend far good use mostly water lemonade think fine Highly recommend	Positive
buy try eliminate disposable item household help reduce landfill size like idea drinking plastic BPA straw anyway originally look glass straw infinitely durable love straw wife impart taste drink even acidic fruit juice added bonus ice glass straw conduct cold temp drink taste much cold regular plastic straw Note use straw titanium ball bear lodge straw manufacturing process suppose use q tip go …	Negative
look forward drinking coffee due BPA chemical leech plastic straw overall buy get hot make almost unusable also weird metallic taste thats unpleasant definitely dont work plunge fruit orange etc Additionally find slightly hold onto straw teeth since straw hard metal make uncomfortable sensation didnt take star due figure mention	Negative
titanium straw Never buy straw Sounds great come one size though large class cup may work well Plus really wash straw would need one scrubber thing would buy camelback like since metal absorb cold ice drink straw cold well drink	Positive
package come total ball bearing stick tube either tap push stiff wire think leave bending operation support tube keep wall kink Well leave like inside straw Choking hazard Probably	Negative
big titanium fan jump opportunity purchase titanium straw girl go box straw tire buy purchase take care girl use immediately like Even wife skeptic use wish good sense go long long work typical cup glass oz large drink container may Go Fish cool titanium straw sum pleased glad four us would happen another kid	Positive
buy handle thick smoothy far hold well month use flexible collapse try drink overly thick smoothie pull clean make prepping dishwasher breeze often leave smoothie cup straw soak hot soapy water make clean even easier long enough large oz cup come blender something else trouble find regular plastic straw bend straw make way lip cup straw still easily reach bottom cup plenty room avoid get lip dirt…	Positive
Delivered excellent condition product exactly described	Positive
Nice straw	Positive
silicone straw must buy flimsy like cheap silicone straw Absolutely taste smell associate Perfect diameter	Positive
kinda think gon na gimmick actually really love easy clean squeegee idea smart Plus really affect taste anything obviously taste little bit look really noticeable Would definitely recommend smoothy gift	Positive
Ordered almost year ago still great wish could buy clear color	Positive
Love flexibility straw originally get toddler constantly bite hard straw imagine good teeth time Got flexible straw work great also use	Positive
Great straws durable Good color buy	Positive
invalid oblige drink use straw avoid add trash damage environment drink comfortably soft textured hygienic cleaning brush supply silocone straw Wider plasic one find gulp fast thirsty day unlike plastic one Costly regret choice	Positive
Funcionan genial al peque le encantan Lo mejor e que ya gastamos pajitas de pl stico reutilizables que son un problema gordo para la sostenibilidad del planeta Son muy c modas de limpiar si algo se pega tienen un accesorio que permite limpiarlas bien por dentro	Neutral
worth price due strong rubber smell kid notice refuse use recommend	Positive
Pratica bei colori resistenti	Neutral
purchase two kit product straw two pass fluid reasonable suction take go get copper wire could run find small steel ball stick able knock boil water end oil surface allow water cool two straw still leave machine oil taste mouth use compare gram gram metal cube ice cube keep water colder longer also clean really well alcohol get oil However water drink make cube positive value	Positive
Bought two year old likely drink milk straw great	Positive
fit cup sitcoms top enough use drink	Positive
Tienen buena calidad los colores se ven muy bien traen una bolsa de tela para guardarlos que para mi gusto e muy justa pero funciona bien si el uso de los popotes es espor dico	Neutral
Sensacionales Son muy bonitas vienen de dos tama o para vasos normales para vasos largos F ciles de limpiar vienen con kit de limpieza bolsa para guardarlo todo Aparte al ser meet licas conducen la temperatura por tanto si est fr da sensaci n de frescor la pajita	Neutral
straw come without cleaner really impressed Hoping get sent	Positive
per pr cticos Traen su cepillo por lo que hay problema al lavarlos El largo que tienen e perfecto	Neutral
Son lindos de buen tama su cepillo e practico limpia bien	Neutral
tool make trip house tip work mm tip much long normal	Positive
good	Positive
PERFECT length giant tumbler look little narrow actually quite perfect Would totally order Straws silicone topper cleaning brush perfect	Positive
get think bit narrow dont think would want big work perfect	Positive
perfect length	Positive
Cute good quality nice taller one big iced coffee tumbler	Positive
Love rainbow color metal drink straw easy clean dingy look plastic straw wierd taste metal color match cup like silicone tip straw personally like angled straw inch perfect height believe last long time stay look clean plastic one willl reorder Definitely recommend	Positive
StrawExpert Pack Black Reusable Metal Straws Silicone Tip Travel Case Cleaning Brush Long Stainless Steel Straws Drinking Straw oz Tumbler thought get gift someone exception milk water beer think necessary straw Oh bring straw tip great stay put well hard get good however really want slip good quality straw different length type straight bent long short perfect work soda Iced coffee energy drink …	Positive
Yeti cup need replacement straw give sister law extra Yeti cup one Ordered piece set keep half half little cleaning brush make clean easy also put dishwasher every	Positive
use regularly since purchasing far seem hold well angled straw excellent angle short length straw still long enough work tall glass order clean pull silicon mouth piece straw toss piece chopstick basket purchase dishwasher	Positive
Anytime see plastic straw mind go sea turtle straw extraction eyeball wan na cry love idea love bag come straw cleaner keep cleaner kitchen sink usually run hot water thru time good easy stash bag locker work even offer friend try Try	Positive
skeptical due review hold great complaint use multiple one daily basis hold great far Quality product come clean nice little bag	Positive
wife kid love easy use waste money paper plastic straw great purchase	Positive
buy past always Great quality love colored silicone tip	Positive
straw best love feel sturdy cheap like color tip know one tool clean easily	Positive
silicon tip loosen second wash normal room temperature water tip loose hold straw anymore Regret buy item	Positive
Coffee water juice chocolate milk thing liquid	Neutral
El mejor precio calidad	Neutral
buy unsure friend love straw say love compare stainless steel plastic silicone try try perfect smoothy even shake	Positive
recommend Fav kitchen item sure	Positive
Perfect straw homemade cup make	Positive
course see coffee video straw Absolutely beautiful complete look worry hear Amazon driver throw box ground surprisingly perfect condition wait order	Positive
Everyone else want	Neutral
glass straw fantastic try rubbery one give away try metal one give away look finally find glass straw believe take long revive glass straw use immediately put dab dish soap top straw run water straw container use Flip around couple time rinse Put aside dry paper plate napkin good go store drawer section primarily chopstick silverware buy clear like color one would easy see cupboard like size long…	Positive
Good quality glass straw Used wine tour drink piccolo car	Positive
love straw thick super easy clean aesthetically please	Positive
El producto e muy lindo se siente resistente sin embargo el empaquetado lleg sin mayor cuidado ven solamente en una bolsa pl stica sin ninguna protecci n adicional ni si quiera la caja en la que aparecen en la foto de la publicaci n de mis popotes llegaron un poco rallados porque se hab movido dentro de la caja de paqueter siendo cristal creo que deber poner atenci n eso de ah en fuera todo bien	Neutral
gustaron mucho buena compra son varios	Neutral
per bonito buena calidad	Neutral
Ideales para batidos bebidas c cteles	Neutral
think get narrow straw order mm size use nonetheless size would great milkshakes smoothy thick liquid work fine water liquid well large opening need drink stainless steel straw really good quality	Positive
use oz tumbler fit perfectly metal taste easy clean come cleaning brush would buy heartbeat get many order reasonable price may added benefit save sea turtle nice	Positive
Works great want straw Thanks	Positive
straw thin enough could continue use lid cup	Negative
need heavy duty straw thick protein shake fence metal straw purely safety standpoint tire plastic straw warp due heavy usage decide give try glad work great come cleaning brush warp rust price reasonable set go get thinner straw next happy purchase	Positive
Great straw Bigger want	Positive
use soft straw Hard get use	Negative
Must try Game changer compare plastic straw drink stay cold every sip refresh Would definitely recommend may straw see hype Good drink	Negative
Excellent rust	Positive
Excelente justo lo que necesitaba son de acero inoxidable como indica la publicaci n r gidos tienen buen aspecto de calidad	Neutral
tiene un acabado de buena calidad muy funcionales	Neutral
love feel fancy	Positive
Perfect size quality right smoothy buy Great buy	Positive
Well make smooth end nice wide shakes smoothy wish cleaning brush bit longer usable	Positive
Arrived exactly pictured	Positive
straw awesome straw cleaner ideal still good nothing	Positive
know boba straw use morning smoothie LOVE mention look super cute easy clean	Positive
Sturdy classy look straw definitely recommend purchase	Positive
see effect trash wildlife like clean easy come two size two style best small get togethers massive party Get pack two favorite color home use stop pay thing throw away mug picture quarter inch tall cm affect metrosity kit handle tall short drink ware	Positive
love straw reason beverage taste refresh cold grandkids LOVE beverage complete withoutthese straw love fact theycame brush easy cleaning u love drinking beverage astraw absolutely amazing average plastic straw highly recommend r high quality low price	Positive
absolutely love come brush easy clean Love get bunch different size carry case	Positive
decide buy reusable straw since drink smoothy way work want spend money plastic straw reusable straw cleaner straw real pain clean get since come cleaner bag wide variety straws work well easy clean provided cleaner	Positive
stainless steel straw stylish alter taste beverage easy clean come little cleaning brush beverage rinse fine put dishwasher well	Positive
straw great buy get many come little cotton bag make tea water taste much colder	Positive
Set come clean rod Different size straw super easy clean Keeps drink cold use due stainless steel Love set	Positive
straw year still look brand new Even one year old sneak bedroom secretly use know long LoLWould recommend buy	Negative
pack ideal many straw brush carry case straw tall good long container glass Metal straw great drink experience compare plastic paper one work well wide variety color	Positive
actually use drinking kind straw perfect array thing drink one relatively easy clean unless use wax project may take little work use wax length perfect height melt pot also great doling wax precision mold project would also perfect tall drinking glass sweet tea brush great	Positive
really nice quality straw especially like silicone nib slip onto end place mouth onto metal know people like feel metal teeth eliminate problem come cleaning brush work well overall great product use mine every morning iced coffee large oz SWIG thermal travel cup	Positive
Let start say use love little plastic throw away bendy straw see drink one day without people think kind animal hater say fine rinse easily metal plastic need sure put silicone tip properly hang edge straw sharpness edge cut tip within us figure durable useful	Positive
much like straw plus fun	Positive
Adorable great quality	Positive
buy one purpuse use one gallon water bottle practical stylish	Positive
perfect replacement straw wifes jumbo mug	Positive
Beautiful color Great value Make sure measure	Positive
	Neutral
	Neutral
	Neutral
diameter lot large imagine say little chunk berry like leave smoothy come near clog good	Positive
like include cleaning tool Personally fan metal straw think go glass instead might sensitive nose metal give kind slight smell like Otherwise job Comes cute baggie	Positive
perfect son LOVES boba tea downside edge little sharp sand little	Positive
Nice product	Positive
Works well intend perfect standard size boba pearl double good smoothie straw wish come cup lid could forgo buy boba drink shop	Positive
Straw durable enough come little pipe cleaner Docked star little bit big standard boba pearls work fine find straw bit well pick boba	Positive
manage cut finger edge straw recommend either extra careful take sandpaper edge work great look nice	Positive
complaint advertised use every week Good size	Positive
like size make fit cup even big juicer cup Might tad long cocktail drink perfect shake juice	Positive
love bag little pouch feel great tea without use excess plastic crumble cardboard straw complaint take little bit effort suck plastic paper straw flex normal metal straw get use quickly bit taller expect great height large tea use tall shaker bottle extra eco friendliness Definitely recommend lover boba	Positive
time order provide straw attach Keychain carry wherever go	Neutral
Got friend mine love Like best thing next slice bread surely beat paper straw	Positive
good work	Positive
return hard connect piece get apart	Negative
portable reusable straw STRO convenient carry around separate three piece fit something size lighter great want part reduce plastic straw usage great alternative paper straw end straw piece metal center portion plastic go together tightly need force put together even force separate twisting motion help case case little rubber thing help clean straw part put case straw work well though somewhat na…	Positive
come across shopping would never spend Getting free review decide try think buy couple kid see definitely way well paper straw leave taste like paper straw compact easy carry pocket combination actually make great thing since place go paper straw option taste like waxy cardboard nice ability clean straw case water definitely nice go Overall excellent product glad give chance	Positive
Plastic straw thing past paper straw lot restaurant hand horrible slowly start dissolve drink amazing easy thing carry around good straw drink come keychain piece attach key bag make portable container come cleaner clean go carry around dirty straw	Negative
Plastic disposable straw way live Hawaii already ban replacement great Lots restaurant paper straw instead many turn soft dissolve drink pleasant drink restaurant straw rather drink straw prepare tried type reusable straw get two main issue inconvenient clean hard carry Stro straw solve problem clever collapsible design come apart three segment inch long snap together create sturdy solid reusable…	Positive
straw great use one every day wash cleaning brush provide dip soapy water notice metallic taste straw great need teeth get stain daily smoothy recommend	Positive
metal straws Hard go wrong	Negative
love straw use every day Makes drinking water feel like special event Easy clean handy scrubber thingy come like ha add bag keep everything	Positive
lose metal straw come cup great replacement size use	Positive
well make pictured Nice item	Positive
Love available plastic straw bad environment Tried love brush come clean cloth case negative straight straw long longer need average height glass short short one take get use use great taller glass think Bloody Mary milkshake etc Thankfully two bent straw work well average beverage glass definitely worth get get two set work perfectly	Positive
Happy purchase look steel straw look	Positive
straw year still use day Love Easy drink make drink taste cooler	Positive
Nice straw hate paper straw get Ice Capps think would try Somehow yet get brain freeze sorcery Cleaning straight straw easy enough brush go way end concern bent one brush bend bend clean end sterilize boil water safe least find longer bendable straw brush exactly want	Positive
feel good easy clean come convenient bag leave car stop quick drink nice create straw garbage drink annoying paper one car though cupholder front vent run C cold drink straw get almost painfully cold issue vent point stainless steel add detract flavour drink	Positive
great big mug glass bottle flute good small mug tumbler martini glass pretty solid piece easily modify shorten accommodate otherwise great price waste plastic straw good drink like home	Positive
PROs Son meet licos Vienen con do formas F ciles de limpiar ya los hemos usados decenas de vecesCONs al momento ningunoVienen con su bolsa de tela los usamos cuando compramos comida r pida donde ya dan popotes C mo se supone que vas tomar tu refresco sin popote en el auto la soluci n fue esta estamos muy contentos	Neutral
read plastic straw kill turtle would see float ocean think straw worm plastic would get stick throat bear thought get metal hope save turtle two	Neutral
flow actually way well expect Nothing expect tiniest looseleaf tea get amazing	Positive
use tumbler drink coffee every morning student also comment color straw amazed rainbow also use straw stir iced coffee theres scrarch mark straw either straws thick wide give perfect sip coffee every time	Positive
absolutely love straw tire use plastic straw wasteful buy straw best purchase make easy clean store cute tell everyone buy	Positive
Ordered one gift one many straw super sturdy homies want metal straw keep tell get	Positive
straw sturdy easy clean accompany wire brush color great worth purchase	Positive
issue product case open end break clasp case get open	Neutral
far good put dishwasher problem throw away save trash buy new straw great	Positive
Loved straw	Positive
Love east clean store handy case	Positive
expensive kid u know every place juice give paper straw go flat two second kid cry Trust last one ur bag ur kid sake	Negative
Love em think ever use two giant pea shooter include Could useful plumb repair guess	Positive
bring kid ue ith slush machine fab different size great easy lean Excellent value money	Positive
Kids love rounded tip make comfortable use Easy clean	Positive
nothing dislike regard product reasonable price easy clean multiple size make life much easy Would definitely recommend	Positive
like plastic straw wimpy paper straw glass straw feel look nice always carry couple eat lot straw include give friend sick plastic paper well	Negative
perfect every way Love come cleaner durable strong	Positive
Got set good deal heavily use already drop accident time break wider even use boba thick smoothy shake Highly recommend	Positive
personally love straw get good amount price also multiple cleaner two different straw shape perfect solution year old make smoothy milkshake since run disposable straw easily smooth well love	Positive
love straw get many little brush clean thick durable share mine family love Highly recommend	Positive
perfect Great value	Positive
love use reusable straw	Positive
Amazing use everyday	Positive
Mir hat gefallen das die Strohhalme gut verpackt waren und somit alle heil angekommen sind Man kann gut mit ihnen trinken Es gibt keinen Unterschied zu den Plastik Strohhalmen Zug Robustheit und Haltbarkeit kann ich noch nicht viel sagen da ich sie ja bisher nur einmal benutzt habe Aber sie kommen mir stabil vor Trotzdem denke ich mus man vorsichtig damit umgehen mir nicht gut gefallen hat hat ni…	Neutral
Zuerst das positive guter umweltfreundlicher Ersatz zu Kunststoff Preis VerpackungNegativ entgegen der Beschreibung sind sie nicht unzerbrechlich ich finde sie einfach sch ner al welche aus Edelstahl und die Beschreibung deutete darauf hin das sie durch ihre Robustheit auch f r Kinder geeignet sind Tag nach Lieferung viel meinem Sohn schon der erste Glashalm au die Fliesen und zersplitterte vor s…	Positive
Habe den Artikel November f r gekauft Lieferung erfolgte schnell und sicher verpackt Habe bisher nur einen Gebrauch wie vermutlich bei den meisten ist der Aspekt Umweltschutz wichtig bei der Kaufentscheidung Bin sehr Zufrieden mit dem Kauf guter Durchfluss wie auf den Bildern zu sehen werden B rsten zur Reinigung mitgeliefert Insgesamt sehr gut gelungenes Produkt Top Preis Leistungsverh ltnis Ger…	Positive
Die Glasstrohhalme kamen bei uns unversehrt Sie waren gut verpackt Wir hatten keine abgebrochen R nder Die Halme sich wirken sehr hochwertig haben keinen Eigengeschmack oder Geruch Wir reinigen die Halme von Hand einwandfrei funktioniert Die mitgelieferten B rsten passen gut und erf llen ihren Zweck	Neutral
Wer Plastik verteufelt und wem Metall zu unangenehm den Z hnen ist der hat den Annvchi Glasstrohhalmen eine vern nftige Alternative Die Qualit ist gut Der K ufer bekommt Trinkhalme grad und oberen Ende geknickte Dazu noch Reinigungsb rsten Grobmotoriker sollten allerdings ein wenig Vorsicht walten lassen bei der Benutzung Zwar ist da Glas solide doch es ist nur Glas Ich w rde diesis Produkt auf j…	Neutral
Good sturdy straw	Positive
Straws handy clean easily	Positive
love big Stanley plastic straw send go fit perfectly Stanley even well hot day load Stanley cup ice straw also ice cold bring lip take drink recommend straw everyone buy Cup Well worth	Positive
use stainless travel cup	Positive
buy drinking although try drinking still use try find cheap good solution buy small swivel dish cloth dry holder find solution set straw perfect need well anyone want long stainless steel straw drinking put dish cloth hang small counter wall sink never rust stain anything negative strong glide device use support counter wall sometimes amaze idea make something fit need anyway would recommend set …	Positive
straws work fine blowing spread paint canvas use either bent one yet paint pouring drinking yet	Positive
Needed straw long bottle stay place	Negative
fabulous want straw taller mug perfect	Positive
like bent one Easy clean	Positive
want jump bandwagon buy disposable straws affordable high quality even expect silicone tip add want cushion impact metal lip teeth Also straw brush clean inside straw bonus Highly recommend	Positive
Love sturdy plastic tip lip get cold	Negative
hate use paper straw place give know also hate put lipstick lip gloss water bottle set size lengs straw come handy entire family	Negative
Firstly Wonderful packaging float around aimlessly kitchen drawer easy clean little scrubber include also like two large straw smoothy Good bargain weird metal taste mainly use Arctic OZ water cup work well ice coffee tea little silicone tip great prevent teeth mishap	Positive
Tips need tight	Negative
Love straw except large one go trash	Positive
straw amaze super easy clean love interchangeable tip	Positive
hold great remember choose item pack live alone perfect price make lot smoothy perfect diameter straw something thick like Fruit bits dont often get stick commentary blender straw pull little bit help pace brain freeze design buying would look set bent straw pack one straight one bent Mine straight position face directly glass use straw one die house someone mobility issue might prefer bent straw…	Positive
buy pair winery California think great want get buy two pack get pack list straw good Easy clean get brush u konserve well sturdy right height decently tall glass Ok fine go buy	Positive
like stainless steel straw easy clean look sharp also like longer use plastic straw hopefully help environment	Positive
work well hot cold drink little attentive sip hot drink hook straw Thank Amazon Prime	Positive
use couple different type reusable straw put squarely second favorite design tight budget want good quality straw think good choice design work straw perform expect issue see manufacturing quality control point One straw pack jagged bit metal interior seam straw obviously roll flat metal impact day day use feel make little harder clean inside especially use thick drink like milk instead water str…	Positive
hear stainless steel straw ago even see bendable link hinge able stainless steel straw straw U Konserve really put others shame matter preference thing however straw thick like though may like metal thick bit weight compare stainless steel straw like feel super sturdy much less likely get bent damage inner diameter straw little bit big regular straw might home near wide restaurant straw feel like…	Positive
first exposure stainless steel straw well make without rough edge strong material easily last year straw mildly legible logo one end hard plastic straw like come tot sippy cup tolerate repeat dishwasher cycle year year without trouble never use straw brush never problem understand environmental push toward non disposable straw steel problem immediately change temperature liquid really cold finger…	Positive
order wrong size long need	Negative
Excellent well make	Positive
Everything cut easy	Positive
Except little long great	Positive
straw longer tall water bottle really like big around shorter straw	Positive
straw work tall skinny oz tumbler	Neutral
long straw	Negative
Nice sturdy item	Positive
Love take cruise flavor get augh preffere mine	Positive
quality bit subpar	Neutral
tremor drink coffee without cause tsunami straw even pick mug melt shred	Neutral
straw convenient love collapsible take wherever go take mine vacation leave glass get replacement pay one get four Amazon really amazing	Positive
Love em cruise cruise line quit use plastic straw thank goodness bring help protect sea life	Positive
straw different key chain inside certain purse First great reduce use single use plastic Second cute color Third easy attach anything backpack purse keychains come keychain circle hook Fourth easy clean come cleaning brush love cause cleaning brush stay straw Overall great little straw try many others fave Complainers talk clean straw wash let dry big deal Save ocean need reason reduce use plasti…	Positive
like come pack four lose one become break extra straw nice cheap product	Positive
Bought cruise first great drink mostly frozen cocktail straw end retract try drink hurt teeth sturdy first like wear drink	Positive
uncontrollable tremor find drinking coffee etc problematic often embarrass great pack everywhere work bag handbag car Highly recommend product	Positive
brilliant know plastic straw need go paper one really naff many way Hence need handbag Absolutely fab whether teeth friendly soft drink slurp frappe milkshake straw sort taint nice use little telescopic clean brush easy use store pack meant happy recipient review really everyone happy	Positive
Love straw One everyone family Gorgeous colour cute portable perfect glass size order one reason leave straw behind festival doh Ordered holiday mindful ensure bring home easy clean Highly recommend	Positive
lot full size reusable straw home practical Folds nice compact size bonus travel case telescopic cleaning brush use lot holiday	Positive
love straw kid live use mine today hospital really handy drink coffee without spill Made nice change	Positive
Perfect	Positive
use old fashioned glass straw holder jar work short straw size ideal husband appreciate color easy see sink love use glass straw texture come cleaning brush easy clean glass easy see clean Unlike smoothy straw thin diameter perfect daily glass tea water	Positive
Good quality pretty color	Positive
straw great wash hand soapy water long use straw week straight sufficient try use tiny cleaning brush provide seem like would work fine metal carrier use restaurant instead disposable straw offer break drop kitchen tile floor user error	Positive
wonderful glass straw gentle person delicate could shatter drop sink stir harshly glass jar break yet several month use However work perfectly serve purpose also use silicone straw harder clean cant see inside straw try metal straw ew metal taste absolute favorite straight design make easy clean see straw make sure clean would buy would buy gift family friend	Positive
totally company fault ACTUALLY read description realize glass normally always prefer glass straw matter time get break wash fact one come break upon arrival realize glass work fine straws love come brush clean know glass honestly buy	Positive
Plastic straw bother metal one rust silicone work worry glass straw cause think break drop stir toss dishwasher break one great use buy gift	Positive
love sturdy expect	Positive
straw durable high quality price would buy sure	Positive
Titanium straw Keep thing bag use travel eat Trying carry straw find plastic straw wasteful home silicone metal straw use decide get lightweight dislike use plastic straw Good quality material titanium impact taste beverage strong material hold wellBad size length circumference caseSize matter inch straw short almost kid sized Another inch would perfect oz cup straw also narrow work shake smoothi…	Positive
Eco Friendly Reusable Premium Stainless Steel Drinking Straws Handcrafted Wooden Travel Cases Wide Mouth Straw Set Cleaning Brushes Great oz Yetis Ozark Tumblers Long	Positive
like heavy come bulky wooden case would want carry bunch small purse backpack look something similar size lightweight case straws utensils chopstick mean replace plastic eco friendly case nice carry purse work lunch bag figure something Keeping time want avoid plastic straw know smoothie request provide shorter glass Decided probably make case UPDATE able take photo compare size titanium straw st…	Positive
titanium straw well make grade titanium narrow width approximately tad short approximately long best straw smoothy fit need would give star bit wider least length	Positive
Light weight durable come cleaning brush wish slightly large diameter easy cleaning happy Use often stir drink well	Positive
Straws indeed solid titanium grade perfectly fit need leave taste expose acid tested w citric acid w pH make good quality metal However think grade titanium bit stiffer might bit appropriate grade titanium straw able bent fairly easily	Positive
Great product	Positive
yr old son titanium rod put fascinate anything make straw big hit	Positive
narrow	Negative
Well make short use anything taller pint glass	Neutral
handle everything throw Cold hot matter Although metal get uncomfortably warm finish good titanium lightweight worth buck Eh go go	Positive
felt bad every time throw plastic straw away one use Washing much pain stainless steel one also inconvenient like way felt mouth paper straw durable need use mainly evening sit straw glass water overnight bedside stay durable solid night also cut use cocktail straw great attractive	Positive
use one minute receive impressed thick imagine make sturdy little sucker love bright color assortment color let color code guest drink straw sat glass ice tea several hour remain sturdy entire time length perfect shorter glass research see company offer longer one well taller glass	Positive
buy	Neutral
best paper straw sturdy last long Love	Positive
straw hold hot cold liquid surprisingly well definitely purchase	Positive
Better described buy	Positive
love durability different color	Positive
use straw beverage one buy	Neutral
use paper straw special need family member one great go soggy quickly brand eco straw look pretty	Positive
Straws definitely hold hr cup orange apple juice Obviously paper base get little soft main goal use drink rather play around sink hour cup highly recommend product	Negative
BELIEVE WRITING REVIEW STRAW GOES LOL GREAT LAST HRS GLASS JUICE WITHOUT BREAKING WOULD DEFINITELY BUY	Positive
mean paper straw actually durable like leave drink couple hour dont go mushy long cold drink get hot purpose go mush Personally buy craft purpose use actual drink nice Paper straw	Negative
Straws excellent packaging Packed flimsy carboard box seal could pose health threat straw sell open box	Positive
Easy clean	Positive
Love straw	Positive
Love use resuable straw color beautiful love come different shape choose brush include help make clean easy use silicone straw major upgrade	Positive
buy stainless steel glass straw ever since granddaughter ask use plastic straw bad environment best one purchase date love size weight Although one break easily still many	Positive
Arrived pictured go great glass tumbler customize others Love different color match design create	Positive
love	Positive
Excellent choice replace plastic	Positive
use glass straw price great bargain also love color Everyone tell drink straw color shape	Positive
love straw break three within last month totally understandable clumsy glass straw	Positive
color show may color display look forward purple color set im disappoint	Neutral
Easy clean pretty make drink cup look nicer thing would say drink water metal taste thank	Positive
like rise gold vibrant make something drinking water feel bougie	Positive
absolutely amazing get tire use plastic straw straw rummage condiment drawer empty glove department frustrating war plastic straw know take go bag come	Positive
Like people shop reusable straw look plastic free option product fine advertised buyer beware come individually wrap plastic sleeve	Positive
Get add cart cute eco friendly love em	Positive
could long twice wide	Negative
month still look new	Positive
Compliments silver stainless Julep cup perfectly	Positive
really disapointed see straw wrap INDIVIDUALLY plastic come really cute pouch could pouch would awesome product good quality straw cute believe still sell overwrapped product buy company commit wrap straw	Positive
straw straw suppose small width put dishwasher sink prevent fall drain filter scrub scrubby doohickey come Sometimes taste metallic flavor drink metal straw use best part cat like chew metal steal plastic paper straw	Positive
item fantastic disappoint want reduce waste plastic straw want mush paper one five minute use really enjoy come cleaner brush well best part us kid love actually use enjoy help clean use call kid want clean WINNING	Positive
buy say rise gold even close sure copper dark copper cleaner come almost big fit inside straw super easy clean like others also long state add	Positive
Family like sometimes use straws effectively negate use single use plastic paper straw home great planet issue put cutlery carriage dishwasher clean use include pipe cleaner	Positive
perfect people bite straw silicone top come easy clean allow chew gentle straw durable reusable straw	Positive
Good quality	Positive
Loved	Positive
Great metal straw	Positive
fit Starbucks cup perfectly loose big small complaint straw full length silicone must order maintain length	Positive
come travel bag somewhere give paper straw	Neutral
Oh goodness amaze nice straw easy clean silicone piece supplied brush Dawn dish soap slim east use much convenient	Positive
really like rubber tip extend far tip metal straw chipped teeth bloody lip	Negative
love straw easy clean love pastel color	Positive
Used one stainless steel water cup straw clank time Worked well	Positive
straw practical cute couple flaw first thing fond fact rubber tip piece would tend slip tell many lose Also scrub brush give big opinion straw fit curved area thus clean well want love unfortunately Otherwise look straw sturdy durable cute come right place	Positive
Love straw silicone tip help sensitivity issue slide soapy water easy clean straw skinny sit dishwasher silverware basket Plus see would come clean	Positive
Needed ish clean straw several	Positive
Easy use easy clean extra plastic go garbage	Positive
Great home big purse take restaurant	Positive
Love metal straw Eco friendly easy clean nice rubber tip Great purchase	Positive
see clean feature sorely miss metal straw	Positive
love straw good environment wash easily great experience use liquid come glass much cold suck straw love love love give try regret	Positive
use time Great coffee juice tea might stain silicone straws Super smooth color cod tip nice identify drink Appreciated case pipe cleaner come although case hold straw set come alright review talk fragile feel pretty thick sturdy	Positive
absolutely love straw feel like make tiny step eliminate waste always carry two straw brush carry case rinse restaurant put dishwasher get home hard thing use straw remember tell waitress need plastic one buy large straw use smoothy nice get two straw home two carry us Great price nice quality	Positive
glass straw amaze First extra wide great bring thick smoothie work every day Thin plastic straw bad environment hard use smoothie continue buy silky smooth glass straw aftertaste super easy clean glass really strong need worry break fact drop one chip crack Save environment go glass	Positive
really like glass straw easy use clean plan carry everywhere especially almost get straw California small complaint case hold three straw two straw brush would like case hold four brush others use Perhaps give option buy two case	Positive
Hi friend make mint julep weekend birthday party mention sister rant rave glass straw know get nice surprise Thank	Positive
love totally awesome glass straw beautiful gorgous case best premium gorgeous straw entire world also reasonably price	Positive
dont use straw im reguarded let tell snap em half throw mapp gas torch em second later get mad glassies demand cent piece cant go wrong even bother clean throw em away grab new freshie accentuate bend one side turn glassie bowl water pipe sweet borosilicate coe ever trade name hard bakeable glass escape brain right youll definitely need get em HOTT work either strong mapp gas torch kind propane r…	Positive
great short glass straw order past Good straw however small cup	Positive
Absolutely love glass straw Decided get pack colorful one add collection Makes everything taste fresh use everyday keep clean something particular transparent help see build use use Overall pack colorful straw great deal Super cute make drink anything fun	Positive
Great quality	Positive
really great Worth purchase	Positive
straw super cute course color excited break half really sure get replace	Positive
Two straw come broken	Negative
first set straw receive break return exchange However second set take forever come straw come broken buy chance break sharp piece deliver	Negative
Easy keep clean good plastic straw	Positive
buy several type straw Hummingbird want work saw cheap version online buy hold end end could see glass little thicker Hummingbird straw others work fine start wash One one last year one would snap dish set something time cheap knockoff still original set Hummingbird kind buy	Positive
buy tire coffee stain teeth also want stop put straw environment really sell color material Basically Pyrex fragile Also end round hurt also make USA always thrill find fantastic product love support economy	Positive
right size tumbler use drop one end Tedious clean hand even little included brush camp trip Otherwise go dishwasher daily cutlery bin	Negative
fall apart like cardboard straw weird slimy texture like silicone straw reusable vendor possible make thin version e thickness plastic straw would interested realize might possible mold glass	Negative
little learning curve initial use plastic hardness glass hit teeth adjust never go back glass straw much easy thoroughly clean deteriorate use essential oil like plastic type straw	Positive
drink thick smoothy straw sturdy right size Great product	Positive
Inside diameter inconsistent straw four smallest mm large mm Bought use shake smoothy Great product otherwise Made USA plus	Positive
sure make USA Packaging iffy	Positive
buy shatter proof little clumsy time time week ago walk concrete stair front house miss step take tumble ankle still swollen Needless say spill iced coffee glass million piece sliver line straw remain completely intact crack anything look durable safe glass straw	Negative
Let start say never get another color straw ever love glass see clean inside throw dishwasher come sparkle clean size regular straw others big wonderful would totally recommend	Positive
Love straw come cleaning pipe need clean kind glass straw advertised	Positive
love much affordable yet cute good want cold beverage tall Starbucks cup night night really recommend	Positive
mm OD OD	Neutral
little short like suit purpose need	Negative
Package come shattered	Neutral
one awesome get multi color pack entertain lot nice guest differentiate drink Also drink glass straw general best	Positive
beautiful item Beautiful colour treasure look Stars Thankyou much	Positive
Bought glass straw Amazon last year Heykirhome brand want get additional straw decide order European brand even price per piece end x obviously good quality look little different thicker glass overall diameter mm small make hole small slightly green glass obvious except end come well package nice quality brush unfortunately brush thick stiff straw also small square ish logo etch close one end obt…	Negative
hate plastic straw glass straw High quality make Right thickness smooth rounded end safety reason Easy clean come cleaning brush Right length inch short medium glass mug bit pricey pay quality longevity use year love	Positive
Great ingest white powder super easy clean friend think class	Positive
Although people would use glass straw sip cocktail drink choice green juice freshly press twice day gorgeous glass straw perfect size fit oz mason jar water glass without flip managable amount juice help stay consistent health routine despite sometimes pleasant taste vegetable juice glass straw market long unless stick tall vessel one absolutely perfect also start use sip hot mushroom coffee avoi…	Positive
little overwhelming shop glass straw first time Amazon many option know one safe put mouth Given glass create equal decide go cheap hour hour search HALM really catch attention purpose concept behind business show global view consciousness human life decide jump give try even without review could reference time almost four month daily usage accidentally drop sink numerous time far CHIP BREAK stra…	Positive
medium could load	Neutral
Perfect cocktail also perfect anything Used smoothy Wish get short one get standard long one lot versatile Wish could find size metal plastic kid though	Positive
kid drink hot tea perfect prevent spill adult help use straw prevent black tea coffee stain teeth Since use hot drink want something non plastic clear glass great concept allow see dirt plastic metal brush come perfect clean straw need Overall great purchase little pricey definitely get pay	Positive
love use keep coffee stain teeth short size perfect coffee mug would never use plastic straw hot coffee leach BPA plus course want add plastic trash ocean already metal straw impossible use coffee get hot burn lip Also glass much appeal lip metal Glass choice use week seem really strong already drop floor good new last stain free coffee pleasure	Positive
Handy straw pack back night concern use straw public place wash use zillion time good environment well Easy clean come little brush good quality good price	Positive
straw handy instead drink whole glass	Positive
lovely straws v nicely present could maybe slightly long would buy Im think could make nice present also	Positive
Excellent reuse	Positive
Ich bin begeistert von den Stroh Halmen Bei der Metall Ausf hrung hat man ja gelegentlich da Gef hl das die Getr nke irgend wie anders schmecken Das ist bei den Glashalmen nicht der Fall Die Rundung Ende f hlt sich im Mund echt gut Insgesamt ein sch ne Cocktail Erlebnis und auch Optisch machen sie im Glas Die Reinigung ist kinderleicht Wir stellen sie einfach Sp lmaschine da geht echt gut Ansonst…	Neutral
Product metal smell odourless Brushes provide actually return brush	Neutral
unsure whether actually titanium feel slightly heavy full titanium compare genuine titanium chopstick finish look like titanium either left suspecting fact titanium say brush come prove extremely useful hard wearing use one clean blocked sink perfect vigorously clean difficult reach space entirely disappointed would buy	Positive
receive cleaning brush suppose come Neverthe less item say every bit plastic use bonus	Negative
perfect cold drink	Positive
Nice straw work well	Positive
straw case look sturdy well make colour also lovely unfortunately text print case differs picture product purchase item gift picture Last Straw print case think amuse item arrive quickly last co print even remotely amuse therefore suitable intended purpose amuse gift product also deliver Jiffy bag box straw package also partially crush detract use gift give star suspect perfectly adequate straw c…	Positive
Super useful straw keychain want use straw want paper one dissolve drink Especially useful cinema slushies ruin paper straw within first couple minute	Positive
Absolutely brilliant idea diagnose sensitive teeth mean drink piping hot brew hot drink cold drink without get pain tooth dentist suggest drinking straw side painful work really well issue package come packet look like throw around also massive cardboard sleeve Apart would recommend	Positive
Received quickly box crush give clean per instruction provide cleaning brush small able clean entire straw extend make sore rinse well let dry try drink cola start well really bad taste smell like smell taste get get filling dentist bad burnt kind smell taste Going buy big cleaning brush try different method cleaning work say product great especially price buy able drink can say happy product try…	Positive
Nice straw nice shine use many thing drink	Positive
Bought stock filler kid immediately put key ring use Christmas Perfect present plastic help environment	Positive
Smelt much metal certainly use drink buy little gift would give anyway Amazon manage pack cardboard envelope mean box squash flat suitable gift anyway return	Positive
Great environment love	Positive
straw nice size hollow thin wide take much suction get juice much toddler use bamboo one get wide choke juice able drink properly stylish way save planet sharp edge round rim different size shape one suit preference	Positive
Save planet well least help little Yes plastic straw titanium plat one perfect cold drink perfect tube brush never taste type metal taste drink water try juice funky unicorn colour niece would say well make plenty share definitely would recommend	Positive
Everyone consider buy environmentally friendly look stylish beautiful Would recommend anyone look come different style different size use kid adult Comes cleaning item nice rag case bag cheap compare others everyone use like look like piece art home	Positive
really dislike paper straw decide go seek alternative one thats eco friendly happy purchase theres good amount straw money even come nice bag want give gift	Positive
Love set massive gold fan nice gold colour usually hand wash hold colour well	Positive
buy anniversary gift sister always look environmentally friendly like much buy set perfect fit brush cleaning purchase great green idea without break bank	Positive
Fab straw even good think would Come cute fabric bag colour fab great value money little boy love use	Positive
love get something clean downer maybe taste really metallic leave drink hour	Positive
Titanium low heat conductivity make ideal straw stay relatively comfortable temperature whether drink hot cold Moreover light strong hygienic provide stop use disposable use regularly lose environmentally sound option one Tito come little cleaning brush GBP include delivery bargain view Great	Positive
make titanium one bent come cleaning brush want Result	Neutral
Light durable easy clean great little product see self get plastic straw ever	Positive
Great little bit kit take time much well plastic paper straw easy clean	Positive
Nice reusable straw cleaning equipment strong light glad get	Positive
Excellent well worth money	Positive
really anything say	Positive
expect straight bent straw straight seem cleaning brush pack buy drinking thick milkshake sure big enough draw thick liquid however well make save planet plastic	Positive
think titanium gross	Neutral

## Sheet: Stainless steel
Lemma	Analysis
really like different size option good value price cleaning brush work well Happy purchase	Positive
Great purchase worth money easy clean also nice variety size would purchase	Positive
price set great like though different size different size cup help choice straw Long short straight bend bag storage brush cleaning also set apart Love	Positive
price straw incredibly well make appear extrude pipe actually look like piece sheet metal roll tube weld polish really nice sharp edge end	Positive
good quality metal straw weird metallic taste use give nice selection size style little hard clean without included brush include brush take care problem really complain	Positive
love straw get cold work perfectly YETY cup mention fact keep sea creatures safe probably purchase Christmas present stock stuffer	Positive
good wish get one rubber tip purchase next	Positive
stainless steel straw much else say good others see use come cloth storage bag cleaner nice mix size etc	Positive
Good quality	Positive
Nice straw rubber tip great Super easy clean throw table wear dish washer come brush assortment straight bent make everyone happy multiple color tip make personalizable especially like fact large diameter others	Positive
huge fan rubber end cause annoy clean slip pretty easy small circumference straw matter circumference straw rubber end cause rubber end small allow much suction come rubber area little annoy Otherwise great easy use easy clean partner love smoothy milk shake	Positive
grandson like chew plastic straw come oz Contigo water bottle eventually break straws One day find straws leave decide make purchase fit perfectly oz Contigo bottle tall broken plastic straw brush cleaner come flexible work great curved straw	Positive
Love metal straw come different size work amazingly love soft part metal	Positive
want eco friendly straw want able care use long time perfect	Positive
Great straw small diameter stainless straw fall grate dishwasher wash hand pipe cleaner Hate silicone tip come straw want bright childish color able find alternative black silicone tip fit straw Amazon elsewhere find mm straw search hour	Positive
great straws little rubber end nice touch stop rattle teeth really long Great large McD milkshake Starbucks frapachinos stick cup quite far small drink Way good use paper straw give go soggy get half way drink	Positive
Great straws wide enough drink easily thick protein shake would issue Mcds think milkshake Negative disappointing thing straw cleaner go way go end worry stray bit may get stick middle push one way say would still recommend nice smooth edge straw perfect use dishwasher issue yet	Positive
Love love love buy glass beer ltre tankard could drink water needed straw addition love rest household always use circulation family buy	Positive
Bought say long wide longer average reusable straw wide good like silicone tip easy clean	Positive
happy wide enough use smoothy clean easily actually usually put dishwasher clean perfectly Perfect sustainable solution drink	Positive
great heavy duty straw beautiful rainbow color picture curved one fit oz tumbler perfectly way change taste drink straight straw short oz tumbler work fine oz one straws come box cleaning brush individually wrap easy clean everything new warm soapy water rinse problem use mine great deal since get really like Definitely would get would recommend others	Positive
big full glass water second make huge mess big fit lid hole matter go many glass water day drink big Yukon Tumblers worth water day without make mess Yes rust concern metal however wash mine maybe time week hint rust anything else Drink easy clean big enough look inside debris awesome	Positive
use smoothy every day super easy clean long clean right use flavor issue drink nothing get stick drink people say metallic taste simple answer Acidic drink leach metal taste metallic container coffee particular know reason notice cup lot volume liquid vs surface area container opposite straw lot surface area liquid expose length straw	Positive
Great product	Positive
Sturdy large drinking smoothy	Positive
Great purchase	Positive
awesome Especially extra thick milkshake love easy clean durability glad buy	Positive
Love fit standard drinking glass Great use cocktail vs skinny long stainless steel straw	Positive
perfect size use ninja blender cup probably blender cup base wide enough thick milkshake smoothy logic also easy clean quite wide	Positive
Perfect Blend Active smoothie bottle well tip head upside drink effect meal substitute great McD milkshakes risk straw collapse	Positive
love straw easy clean come thirer cleaning brush use slush milkshake work wonderfully	Positive
purchase use smoothy Great size happy	Positive
Ideally smoothie prevent staining towards teeth	Positive
use tumbler drink coffee every morning student also comment color straw amazed rainbow also use straw stir iced coffee theres scrarch mark straw either straws thick wide give perfect sip coffee every time	Positive
absolutely love straw tire use plastic straw wasteful buy straw best purchase make easy clean store cute tell everyone buy	Positive
Ordered one gift one many straw super sturdy homies want metal straw keep tell get	Positive
straw sturdy easy clean accompany wire brush color great worth purchase	Positive
issue product case open end break clasp case get open	Neutral
far good put dishwasher problem throw away save trash buy new straw great	Positive
Loved straw	Positive
Love east clean store handy case	Positive
expensive kid u know every place juice give paper straw go flat two second kid cry Trust last one ur bag ur kid sake	Negative
Love em think ever use two giant pea shooter include Could useful plumb repair guess	Positive
bring kid ue ith slush machine fab different size great easy lean Excellent value money	Positive
Kids love rounded tip make comfortable use Easy clean	Positive
nothing dislike regard product reasonable price easy clean multiple size make life much easy Would definitely recommend	Positive
StrawExpert Pack Black Reusable Metal Straws Silicone Tip Travel Case Cleaning Brush Long Stainless Steel Straws Drinking Straw oz Tumbler thought get gift someone exception milk water beer think necessary straw Oh bring straw tip great stay put well hard get good however really want slip good quality straw different length type straight bent long short perfect work soda Iced coffee energy drink …	Positive
Yeti cup need replacement straw give sister law extra Yeti cup one Ordered piece set keep half half little cleaning brush make clean easy also put dishwasher every	Positive
use regularly since purchasing far seem hold well angled straw excellent angle short length straw still long enough work tall glass order clean pull silicon mouth piece straw toss piece chopstick basket purchase dishwasher	Positive
Anytime see plastic straw mind go sea turtle straw extraction eyeball wan na cry love idea love bag come straw cleaner keep cleaner kitchen sink usually run hot water thru time good easy stash bag locker work even offer friend try Try	Positive
skeptical due review hold great complaint use multiple one daily basis hold great far Quality product come clean nice little bag	Positive
wife kid love easy use waste money paper plastic straw great purchase	Positive
buy past always Great quality love colored silicone tip	Positive
straw best love feel sturdy cheap like color tip know one tool clean easily	Positive
silicon tip loosen second wash normal room temperature water tip loose hold straw anymore Regret buy item	Positive
Coffee water juice chocolate milk thing liquid	Neutral
El mejor precio calidad	Neutral
see effect trash wildlife like clean easy come two size two style best small get togethers massive party Get pack two favorite color home use stop pay thing throw away mug picture quarter inch tall cm affect metrosity kit handle tall short drink ware	Positive
love straw reason beverage taste refresh cold grandkids LOVE beverage complete withoutthese straw love fact theycame brush easy cleaning u love drinking beverage astraw absolutely amazing average plastic straw highly recommend r high quality low price	Positive
absolutely love come brush easy clean Love get bunch different size carry case	Positive
decide buy reusable straw since drink smoothy way work want spend money plastic straw reusable straw cleaner straw real pain clean get since come cleaner bag wide variety straws work well easy clean provided cleaner	Positive
stainless steel straw stylish alter taste beverage easy clean come little cleaning brush beverage rinse fine put dishwasher well	Positive
straw great buy get many come little cotton bag make tea water taste much colder	Positive
Set come clean rod Different size straw super easy clean Keeps drink cold use due stainless steel Love set	Positive
straw year still look brand new Even one year old sneak bedroom secretly use know long LoLWould recommend buy	Negative
pack ideal many straw brush carry case straw tall good long container glass Metal straw great drink experience compare plastic paper one work well wide variety color	Positive
think get narrow straw order mm size use nonetheless size would great milkshakes smoothy thick liquid work fine water liquid well large opening need drink stainless steel straw really good quality	Positive
use oz tumbler fit perfectly metal taste easy clean come cleaning brush would buy heartbeat get many order reasonable price may added benefit save sea turtle nice	Positive
Works great want straw Thanks	Positive
straw thin enough could continue use lid cup	Negative
need heavy duty straw thick protein shake fence metal straw purely safety standpoint tire plastic straw warp due heavy usage decide give try glad work great come cleaning brush warp rust price reasonable set go get thinner straw next happy purchase	Positive
Great straw Bigger want	Positive
use soft straw Hard get use	Negative
Must try Game changer compare plastic straw drink stay cold every sip refresh Would definitely recommend may straw see hype Good drink	Negative
Excellent rust	Positive
Excelente justo lo que necesitaba son de acero inoxidable como indica la publicaci n r gidos tienen buen aspecto de calidad	Neutral
tiene un acabado de buena calidad muy funcionales	Neutral
buy handle thick smoothy far hold well month use flexible collapse try drink overly thick smoothie pull clean make prepping dishwasher breeze often leave smoothie cup straw soak hot soapy water make clean even easier long enough large oz cup come blender something else trouble find regular plastic straw bend straw make way lip cup straw still easily reach bottom cup plenty room avoid get lip dirt…	Positive
Delivered excellent condition product exactly described	Positive
Nice straw	Positive
silicone straw must buy flimsy like cheap silicone straw Absolutely taste smell associate Perfect diameter	Positive
kinda think gon na gimmick actually really love easy clean squeegee idea smart Plus really affect taste anything obviously taste little bit look really noticeable Would definitely recommend smoothy gift	Positive
Ordered almost year ago still great wish could buy clear color	Positive
Love flexibility straw originally get toddler constantly bite hard straw imagine good teeth time Got flexible straw work great also use	Positive
Great straws durable Good color buy	Positive
invalid oblige drink use straw avoid add trash damage environment drink comfortably soft textured hygienic cleaning brush supply silocone straw Wider plasic one find gulp fast thirsty day unlike plastic one Costly regret choice	Positive
Funcionan genial al peque le encantan Lo mejor e que ya gastamos pajitas de pl stico reutilizables que son un problema gordo para la sostenibilidad del planeta Son muy c modas de limpiar si algo se pega tienen un accesorio que permite limpiarlas bien por dentro	Neutral
worth price due strong rubber smell kid notice refuse use recommend	Positive
Pratica bei colori resistenti	Neutral
skeptical bring thesis totally surprised different plastic straw long brush come make easy clean color bright cheerful	Positive
silicone straw awesome fit perfectly small blender bottle allow use straw drink collagen work easy try pour wide mouth bottle straw easy clean dry Recommend	Positive
Love color grandson keep couple favorite color	Positive
use year great	Positive
Great straws easy use easy clean durable	Positive
far work well little thick tervis cup little persuasion usable see long last Great price number straw get	Positive
would buy	Neutral
drink water another flat liquid work Carbonated thick drink work	Negative
bit odor first take packaging however dissipate soon wash use color bright alter taste drink still carbonate Could handle smoothy milkshake Easy handwash hold well dishwasher slightly thick thin plastic straw buy grocery store issue us stand nicely glass picture show two brush work well clean inside Hole diameter state description definitely reorder	Positive
useful straw Easy clean reuse Nice soft risk injury	Positive
Ich nutze diese halbe privat unheimlich gerne Sie sind sehr angenehm lassen sich leicht reinigen und sind flexibel zum Verstauen und mitnehmen und gegen die ekligen papierstohalme austauschen Unserem Pflegeheim kamen sie auch zugute Wir haben viele Arten ausprobiert und au er den plastikstrohalmen keine gefunden sie man nutzen kann Da e die nun icht mehr gibt musste wir gucken wie wir klarkommen …	Positive
Ho comprato questo set di cannucce silicone per facilitare miei figli quando devono bere acqua succhi sia caldi che freddi Ero un poco scettico per il fatto che fossero morbide per cui temevo una strozzatura della cannuccia nella piegatura Invece sono rimasto piacevolmente colpito dalla buona fattura materiali sono veramente ottimi La cannuccia ha quella rigidit sufficiente non strozzare tanto da…	Positive
save environment Tim hortons paper straw make ice cap Unbearable life saver easy clean super bright cute price throw little go lie end day happy P habit chew perfect break chew lot hence decide popular stainless steal one also stainless steal one taste like raw metal wash	Positive
straw come set angle top straight diameter great milkshake crush ice beverage cleaning swab brush come kit straw clean nicely dishwasher sure sanitize certainly recommend sturdy straw nice way help Planet Earth eliminate plastic straw harm wildlife creature ingest many plastic product abandon human	Positive
Perfect size thick smoothy Easy clean	Positive
Great product easy clean use anywhere	Positive
Fantastic item Definitely would purchase	Positive
item exactly picture sturdy easy clean come cleaning brush would recommend particular length use Tumblr cup ounce due length particular item Otherwise great item problem issue whatsoever order eight inch length Otherwise would still recommend product appreciate Thank	Positive
say nothing dislike straw love sharp edge whatsoeverAnd love rubber tip whatever call highly recommend straw everyone great day stay safe healthy Thank read review	Positive
really good quality product caveat colored mouth piece separate straw little difficult put great	Positive
like length fit tumbler	Positive
hard time get tip sure move	Positive
Love always	Positive
straw tip good quality price great get	Positive
say Well sturdy little creature great break one try pretty hard lol Let know liquid hot cold instant lip touch cleaner little color wrap cool little monster may use save life chock happen around stab knife require medical advice observation say hand family complaint may chip touch pay attention ha ha Happy suck folk amaze	Positive
look short boba straw kid could cute small glass drink Could find package Love short wider straw use boba drink smoothy regular size glass Bought second package since also great value money keep purse	Positive
dentist recommend utilize straw drink tea prevent tooth staining straw deliver perfect size two type tea cup use also clean nicely dishwasher heat dry use provided bag know sanitary use oversized mug cup definitely recommend measure ensure straw long enough Quality wise disappoint	Positive
straw perfect Yeah Especially nice little zipper bag wash straw metal dishwasher cost perfect shipping timely	Positive
Reusable easy clean perfect size cocktail Comes mesh zip bag cleaning brush easy storage cleaning	Positive
Took little searching fond non bendy metal straw exactly look happy purchase	Positive
Got upcoming vacation Works well easy carry around	Positive
job complaint arrive described Appreciate added touch washing bag dishwasher easy enough wash sink rinse included brush sink also love really upgrade home kitchen bar cocktail also regular drink say kind wish Combo set skinny short long straws since find need reach wider one overall complaint	Positive
Great little reusable cocktail straw Came beautifully package wash great dishwasher love cute little mesh bag include keep contain dishwasher pleased purchase	Positive
buy handle thick smoothy far hold well month use flexible collapse try drink overly thick smoothie pull clean make prepping dishwasher breeze often leave smoothie cup straw soak hot soapy water make clean even easier long enough large oz cup come blender something else trouble find regular plastic straw bend straw make way lip cup straw still easily reach bottom cup plenty room avoid get lip dirt…	Positive
Delivered excellent condition product exactly described	Positive
Nice straw	Positive
silicone straw must buy flimsy like cheap silicone straw Absolutely taste smell associate Perfect diameter	Positive
kinda think gon na gimmick actually really love easy clean squeegee idea smart Plus really affect taste anything obviously taste little bit look really noticeable Would definitely recommend smoothy gift	Positive
Ordered almost year ago still great wish could buy clear color	Positive
Love flexibility straw originally get toddler constantly bite hard straw imagine good teeth time Got flexible straw work great also use	Positive
Great straws durable Good color buy	Positive
invalid oblige drink use straw avoid add trash damage environment drink comfortably soft textured hygienic cleaning brush supply silocone straw Wider plasic one find gulp fast thirsty day unlike plastic one Costly regret choice	Positive
Funcionan genial al peque le encantan Lo mejor e que ya gastamos pajitas de pl stico reutilizables que son un problema gordo para la sostenibilidad del planeta Son muy c modas de limpiar si algo se pega tienen un accesorio que permite limpiarlas bien por dentro	Neutral
worth price due strong rubber smell kid notice refuse use recommend	Positive
Pratica bei colori resistenti	Neutral
perfect people bite straw silicone top come easy clean allow chew gentle straw durable reusable straw	Positive
Good quality	Positive
Loved	Positive
Great metal straw	Positive
fit Starbucks cup perfectly loose big small complaint straw full length silicone must order maintain length	Positive
come travel bag somewhere give paper straw	Neutral
Oh goodness amaze nice straw easy clean silicone piece supplied brush Dawn dish soap slim east use much convenient	Positive
really like rubber tip extend far tip metal straw chipped teeth bloody lip	Negative
discover first steel straw trip immediately buy set get home carry one bag take one work every time use know one less straw ocean landfill	Positive
Nothing	Neutral
like drinking nice cold	Neutral
like long one best bent straight	Positive
problem rubber tip stay well	Neutral
great replacement plastic straw country use much many true time require bit suction straw great diameter way constitute insurmountable difficulty sure find quite satisfactory	Positive
Good quality whoa super skinny like good draw straw maybe consider high diameter	Positive
skinny expect still great	Positive
college din hall start offer paper straw drink would always get flimsy hole work love straw get two great price straw cleaner helpful easy take Totally recommend	Positive
easy carry use mine attach keychain Packaging thorough like come cleaner also extend length straw	Positive
like small easy take go take cruise great easy wash nice able use save planet use plastic straw	Positive
good product convenient somehow screw keep come undone randomly drop	Positive
Took cruise clip lanyard Perfect size use horrible candy straw ship offer Great value definitely use May keep one purse restaurant	Positive
complain brush part stick clean come easily try wash straw	Positive
HATE paper straw glad someone cruise group say ship plastic free get pack husband end steal leave mine glass trivia compact telescope well trouble get silicone bit stop use Clipped easily onto purse lot people ask	Positive
work great easy clean fit easily pocket case even hole bottom drain water clean DThe container bit screech ey bad thing	Positive
Love convenience straw time use dirty cup	Negative
great thank	Positive
Exactly look	Positive
Great handbag	Positive
use tumbler drink coffee every morning student also comment color straw amazed rainbow also use straw stir iced coffee theres scrarch mark straw either straws thick wide give perfect sip coffee every time	Positive
absolutely love straw tire use plastic straw wasteful buy straw best purchase make easy clean store cute tell everyone buy	Positive
Ordered one gift one many straw super sturdy homies want metal straw keep tell get	Positive
straw sturdy easy clean accompany wire brush color great worth purchase	Positive
issue product case open end break clasp case get open	Neutral
far good put dishwasher problem throw away save trash buy new straw great	Positive
Loved straw	Positive
Love east clean store handy case	Positive
expensive kid u know every place juice give paper straw go flat two second kid cry Trust last one ur bag ur kid sake	Negative
Love em think ever use two giant pea shooter include Could useful plumb repair guess	Positive
bring kid ue ith slush machine fab different size great easy lean Excellent value money	Positive
Kids love rounded tip make comfortable use Easy clean	Positive
nothing dislike regard product reasonable price easy clean multiple size make life much easy Would definitely recommend	Positive
new metal straw adjustment chew like plastic one thin straw good transition way make wish pack thin kind	Positive
Nice hard teeth friend soft coating one end	Positive
Quick Summary durable easy clean included brush effect taste drink help cut plastic waste stainless steel straw exactly look durable reusable straw help cut use disposable plastic come cleaning brush bend straw clean Two four straw permanent bend good know get clean often use mine ice coffee whole milk possibility milk residue like know get inside straw clean outside try reusable plastic straw on…	Positive
Durable thick one great smoothy	Positive
perfect environmentally friendly enjoy rounded edge bird love use straw get little drink lol	Positive
love fact finally find reusable straw continue use plastic one paper sometimes get mushy come find leech chemical size straight straw great easily fit dishwasher silverware basket without fall always clean bent straw however much skinny go right hole silverware basket love fact dishwasher sanitize use bent one would definitely five star product bent one skinny also purchase medium size brand heig…	Positive
straw honestly great get pack see dad ask always use make fun want ditch plastic straw old fashion pack use coffee One thing say bit metallic taste first disappear couple wash try see really dishwasher safe yet worried fly around dishwasher hand washing fine wish offer option like pack bendy straw pack straight straw offer pack straw size width different size mean get two pack silicone tip dad us…	Positive
love straw end tapered inwards comfortable sip little considerate detail like make great straw along high quality steel zero metal taste use straw year unfortunately misplace almost move time search metal straw saw BUNCH option high quantity low price want take risk receive potentially low quality straw couple dollar less buy price drop absolutely buy ever lose	Positive
straw great use one every day wash cleaning brush provide dip soapy water notice metallic taste straw great need teeth get stain daily smoothy recommend	Positive
metal straws Hard go wrong	Negative
love straw use every day Makes drinking water feel like special event Easy clean handy scrubber thingy come like ha add bag keep everything	Positive
lose metal straw come cup great replacement size use	Positive
well make pictured Nice item	Positive
Love available plastic straw bad environment Tried love brush come clean cloth case negative straight straw long longer need average height glass short short one take get use use great taller glass think Bloody Mary milkshake etc Thankfully two bent straw work well average beverage glass definitely worth get get two set work perfectly	Positive
Happy purchase look steel straw look	Positive
straw year still use day Love Easy drink make drink taste cooler	Positive
Nice straw hate paper straw get Ice Capps think would try Somehow yet get brain freeze sorcery Cleaning straight straw easy enough brush go way end concern bent one brush bend bend clean end sterilize boil water safe least find longer bendable straw brush exactly want	Positive
feel good easy clean come convenient bag leave car stop quick drink nice create straw garbage drink annoying paper one car though cupholder front vent run C cold drink straw get almost painfully cold issue vent point stainless steel add detract flavour drink	Positive
great big mug glass bottle flute good small mug tumbler martini glass pretty solid piece easily modify shorten accommodate otherwise great price waste plastic straw good drink like home	Positive
PROs Son meet licos Vienen con do formas F ciles de limpiar ya los hemos usados decenas de vecesCONs al momento ningunoVienen con su bolsa de tela los usamos cuando compramos comida r pida donde ya dan popotes C mo se supone que vas tomar tu refresco sin popote en el auto la soluci n fue esta estamos muy contentos	Neutral
read plastic straw kill turtle would see float ocean think straw worm plastic would get stick throat bear thought get metal hope save turtle two	Neutral
try many different reusable straw honestly annoy positive possible negative collapse straw weird silicone taste mostly steel struggle clean silicone tip easy remove clean stay put back onDifferent size love use tall straw small cup vice versaAnd mostly love share drink toddler hurt teeth guess wish small toddler size lol	Positive
want reusable straw perfect silicone grip lipsThere many never run outI keep car whenever need drink use plastic one anymore	Positive
wife use straw meet need expectation easy clean included brush flush soap water	Positive
minor problem product strong smell first wash couple time fine love different size neutral color	Positive
work well plastic bit little bit powdery taste watch fine	Positive
Good price	Positive
order friend birthday gift stuffer order pack awesome gift excite use everyday	Positive
Great quality many cheap	Positive
Daughter insist use Great different size different glass size	Positive
stainless steel straw come different size perfect situation require straw come handy scrub brush great success clean dishwasher Using reusable straw help keep disposable plastic one land fill environment	Positive
Love variety straw length different size glass bottle Smooth edge flavor Easy clean Nice cloth pouch store describe recommend	Positive
Love stainless straw multiple size different size glass plus Also angle bend allow cleaning brush go bend straw purchase another company brush make bend concern possible food buildup clean beautifully	Positive
rec realize one slit side never notice try use leak slit package different size perfect us fit glass toddler little cup large mug use float come nice little bag storage keep canister counter ease use daily	Positive
hesitant move away plastic straw since paper one hold metal one perfect answer work like charm go dishwasher hav metalic taste even come little cleaning brush someone get something stuck inside highly reccomend	Positive
far good see hold sure hold well	Positive
First many straw really need taller one since size already really want short straw different glass see picture small straws fit glass perfectly next short size perfect slightly tall drink glass really happy small straw	Positive
make frozen fruit smoothy drink straw Works great	Positive
good straw	Positive
use straw everyday durable product easy open overall great product	Positive
Good	Positive
plastic work well hot coffee teas lot place go paper compostable straw quickly become soggy dissolve hot drink leave nasty taste glass straw use fragile metal one get hot straw rigid fit hole cup use get coffee Starbucks need careful bend get break straw	Positive
much good paper straw stand well prolong use	Positive
love straw take comfort know last year archeologists dig know enjoy sugar rich caffeine soda lucky seagull may bless enough mistakenly eat piece personal history love paper straw though wonderful give bright orange glow daily garbage burn	Positive
Long enough cup otherwise good product UPDATE July Turns company actually read customer review purchase aluminum straw local gas station chain last year awesome time daily use could stand replace Turns sell anymore go look find straw OYOY see actual size description say first review bit short size cup much good hand seem decent come variety color cleaning brush brilliant company send e mail say s…	Positive
almost perfect usual cold drink intend use narrow though effective use drinking smoothy recommend hot drink	Positive
would never drink aluminum anything even food grade aluminum still good However buy want make chime good solid aluminum chime still work well enough Yes easily drill paint chip drill two thing concern buy use Craftsman little hand drill fine drill bite seller would good sell chime straw One thing metal straw stainless steel aluminum never use drive even walk especially child metal tube go back th…	Positive
love straw color beautiful far flake issue worry even use highly acidic drink like kombucha lemon water hand instruction say straw perfectly fit oz oz Tervis SIC stainless steel tumbler wide standard straw thinnger typical boba straw love straw get super cold drink LOT ice water metal straw make water taste much sweeter clean plastic straw good drink hot beverage thin metal get hot burn lip never…	Positive
perfect exactly expect	Positive
Good quality	Positive
Disappointed color wear quickly	Negative
definitely dishwasher safe apparently read far enough read top description realize Soon get first thing pop dishwasher Ruined inability read Update Seller contact offer replacement apparently new version dishwasher safe update review Update receive package straw seller kind generous send first place since dissatisfy Unfortunately though tell dishwasher safe first thing pop dishwasher test theory …	Positive
Description say item inch mm Using caliper measure outer diameter straw mm idea claim inch Go much large size look actual smoothie straw	Positive
skinny Way skinny homemade smoothy primarily use stir thing stove move stuff oven poke suspicious thing floor work well cut rate chopstick	Positive
daughter want car kind get ruin glove compartment say love color	Positive
like eco friendly look good put dishwasher	Positive
little long side perfect cocktail hi ball etc look forward use cocktail party	Positive
order wrong size long need	Negative
Excellent well make	Positive
Everything cut easy	Positive
Except little long great	Positive
straw longer tall water bottle really like big around shorter straw	Positive
straw work tall skinny oz tumbler	Neutral
long straw	Negative
Nice sturdy item	Positive
look straw little bit long normal straws perfect	Positive
straws fit kid tall Yeti perfect college wash straw pretty impossible	Positive
purchase numerous time hard find straws long enough tall glass great	Positive
Love longer	Positive
find mom Parkinson Makes drinking bottle cup much easy say help feel like sort control back	Positive
great straws buy handicapped wife flex part long allow straw extend coffee mug bottle drink buy go pack four bag straw	Positive
use tall insulated tumbler regular straws long enough great	Positive
like straw flexibility length work	Neutral
sit restaurant Downtown Dismey star paper monstrosity call straw coke seem dissolve eye like california teen rain know plastic straw dinosaur revenge mammalian dominance try kill every turtle puppy child realize plastic tube become weapon mass destruction nonebt escape seemingly harmless soda glass alternative soggy weepy limp thing taint afternoon caffeine dose Enter collapsible portable metal s…	Positive
little big think good need	Positive
eye reusable straw easy way help planet cut plastic also convenient One con say find struggle clean inside cover tight spot hard get anything deep enough clean gunk find way go hassle clean end work lightweight take much space look reusable straw get job do personally chance buy take would probably go one come cover container easy clean	Positive
seller graciously replace initial order unsolicited truly ask replacement whether intentionally subliminally replacement order perfect straw case come color even well show pleased darned thing buy Rainbow straw girlfriend absolutely thrill totally totally cool first hand witness carnage plastic straw material wreak beach Belize beyond anything stem ridiculous abuse planet insensitive whimsy worth…	Positive
Durable Easy clean fit nicely purse	Positive
brush clean straw pull make long straw great iced drink addict ice coffee carry case great way protect great clip hook belt loop back pack SURE BEATS PAPER STRAWS USED	Positive
straw great alternative single use plastic flimsy paper drink straw many option available choose one due compact design like fact large diameter collapsible straw get quite bit use straw far easy carry around aluminum case keep safe clean even attach key computer bag included telescoping clean brush work great easy store inside straw case major complaint folding straw plastic case downside partic…	Positive
Love stainless steel straw easy clean rinse soon do use pop dishwasher use mostly smoothy iced coffee drink regular straw width work thick smoothy Highly recommend	Positive
amaze retain odor highly recommend	Positive
hear stopsucking movement friend Switching steel straw seem like cool simple way help environment glad find kit steel straw First high quality straw leave strange aftertaste fact find drink taste good colder pass steel straw compare old plastic kind set kit apart carry case high quality linen bag drawstring actually stay close bag crucial throw purse ready go anywhere set perfect constantly wash …	Positive
buy metal straw replace damn time work amazingly well metal definitely durable provide cleaner straw make even easier clean find exactly necessary useful thing though disappointment product add sort metal flavor freshly clean highly recommend	Positive
Hello Ok think would never use straw try cut plastic waste world chance get acquaint stainless steel straw think terrific idea top look really good pleasant use metal taste mouth come little brush clean awesome party show Cool	Positive
Christmas request granddaughter love Mom love cleaning brush come pack Great buy	Positive
Gave wife Christmas always cup straw home car see fom picture one straw currently use really like curved straw provide functionality cleaning brush perfect keep clean come cloth bag keep everything together one place	Positive
purchase metal straw weird taste approach purchase great deal trepidation delight one clean leave discernible aftertaste design sleek come nice reusable pouch strongly recommend buy anybody want reduce plastic use market metal straw integrity Fantastic product	Positive
Long enough cup otherwise good product UPDATE July Turns company actually read customer review purchase aluminum straw local gas station chain last year awesome time daily use could stand replace Turns sell anymore go look find straw OYOY see actual size description say first review bit short size cup much good hand seem decent come variety color cleaning brush brilliant company send e mail say s…	Positive
almost perfect usual cold drink intend use narrow though effective use drinking smoothy recommend hot drink	Positive
would never drink aluminum anything even food grade aluminum still good However buy want make chime good solid aluminum chime still work well enough Yes easily drill paint chip drill two thing concern buy use Craftsman little hand drill fine drill bite seller would good sell chime straw One thing metal straw stainless steel aluminum never use drive even walk especially child metal tube go back th…	Positive
love straw color beautiful far flake issue worry even use highly acidic drink like kombucha lemon water hand instruction say straw perfectly fit oz oz Tervis SIC stainless steel tumbler wide standard straw thinnger typical boba straw love straw get super cold drink LOT ice water metal straw make water taste much sweeter clean plastic straw good drink hot beverage thin metal get hot burn lip never…	Positive
perfect exactly expect	Positive
Good quality	Positive
Disappointed color wear quickly	Negative
definitely dishwasher safe apparently read far enough read top description realize Soon get first thing pop dishwasher Ruined inability read Update Seller contact offer replacement apparently new version dishwasher safe update review Update receive package straw seller kind generous send first place since dissatisfy Unfortunately though tell dishwasher safe first thing pop dishwasher test theory …	Positive
Description say item inch mm Using caliper measure outer diameter straw mm idea claim inch Go much large size look actual smoothie straw	Positive
skinny Way skinny homemade smoothy primarily use stir thing stove move stuff oven poke suspicious thing floor work well cut rate chopstick	Positive
daughter want car kind get ruin glove compartment say love color	Positive
like eco friendly look good put dishwasher	Positive
little long side perfect cocktail hi ball etc look forward use cocktail party	Positive
like bent one Easy clean	Positive
want jump bandwagon buy disposable straws affordable high quality even expect silicone tip add want cushion impact metal lip teeth Also straw brush clean inside straw bonus Highly recommend	Positive
Love sturdy plastic tip lip get cold	Negative
hate use paper straw place give know also hate put lipstick lip gloss water bottle set size lengs straw come handy entire family	Negative
Firstly Wonderful packaging float around aimlessly kitchen drawer easy clean little scrubber include also like two large straw smoothy Good bargain weird metal taste mainly use Arctic OZ water cup work well ice coffee tea little silicone tip great prevent teeth mishap	Positive
Tips need tight	Negative
Love straw except large one go trash	Positive
straw amaze super easy clean love interchangeable tip	Positive
great heavy duty straw beautiful rainbow color picture curved one fit oz tumbler perfectly way change taste drink straight straw short oz tumbler work fine oz one straws come box cleaning brush individually wrap easy clean everything new warm soapy water rinse problem use mine great deal since get really like Definitely would get would recommend others	Positive
big full glass water second make huge mess big fit lid hole matter go many glass water day drink big Yukon Tumblers worth water day without make mess Yes rust concern metal however wash mine maybe time week hint rust anything else Drink easy clean big enough look inside debris awesome	Positive
use smoothy every day super easy clean long clean right use flavor issue drink nothing get stick drink people say metallic taste simple answer Acidic drink leach metal taste metallic container coffee particular know reason notice cup lot volume liquid vs surface area container opposite straw lot surface area liquid expose length straw	Positive
Great product	Positive
Sturdy large drinking smoothy	Positive
Great purchase	Positive
awesome Especially extra thick milkshake love easy clean durability glad buy	Positive
Love fit standard drinking glass Great use cocktail vs skinny long stainless steel straw	Positive
perfect size use ninja blender cup probably blender cup base wide enough thick milkshake smoothy logic also easy clean quite wide	Positive
Perfect Blend Active smoothie bottle well tip head upside drink effect meal substitute great McD milkshakes risk straw collapse	Positive
love straw easy clean come thirer cleaning brush use slush milkshake work wonderfully	Positive
purchase use smoothy Great size happy	Positive
Ideally smoothie prevent staining towards teeth	Positive
complaint	Negative
get item	Neutral
Need silicone tip	Neutral
Exactly need fit brumate half cost website Also love rubber end straws get super cold Love	Positive
like ok However wish diameter little big would nice bend option flexible like drink tip lemgth	Positive
Easy clean Mouth piece great plus love thin straw	Positive
job One silicone end get rip though	Neutral
Perfect fit tall stainless tumbler everything expect Got ta careful tho watch ur u could chip front tooth	Positive
order straw complete yeti wine glass use lid one straw add little touch make Look nice also come small brush clean nice	Positive
market use kid tumbler glass prefect sip mug coffee morning Wish come rainbow iridescent color Great way cut plastic straw	Positive
drawback watch teeth Straw rigid chip tooth mean child great summer cocktail	Positive
love Perfect diameter length feel much good plastic reusable dishwasher safe	Positive
good product like many people Amazon price sell local dollar store everything long two bent straw work well great produce easy clean described look dollar store first	Positive
look forever little short straw short mug perfect length stainless steel easy clean come brush clean	Positive
perfect straw cocktail glass also fit lid straw hole like plastic cup lid toddler size standard long straw	Positive
straw terrific long straw taller mug glass need something shorter small mug perfect size inch mug brush perfect	Positive
Delivery quick real drama product length straw perhaps tad short like staw tend disappear drink make probably cm short Perhaps check length straw order make sure work type glass drink make straw short say tall majito one example good otherwise	Positive
purchase stainless steel wine tankard straws work perfectly effect look Reusable environmentally friendly look great	Positive
exactly want matte stainless steel straw cocktail size good customer ask find easy clean durable sustainable good value money	Positive
Product come expect box open way would happen shipment product new expect seal tamper otherwise great	Positive
Loved product way guy package cleaning spoolie stupid someone suppose get spoolie cardboard bend take several go get spoolies kink Massive pain as get overall experience way average	Negative
Stainless steel strawsAreReusable	Positive
like drinking iced coffee straw use variety cup tumbler perfect since size fit every single cup tumbler	Positive
Reusable straw environmentally economically wonderful sturdy nice bonus collapse suction pressure virtually uncrushable would extremely difficult bend stab material need also double stir instant beverage want run brush clean consideration hold year daily use one order thin diameter fine beverage However sure get large diameter straw smoothy milkshake soup Yeah thing make great gift dude big musta…	Positive
saw video boater pull plastic straw nose sea turtle decide do plastic straw try bamboo one leave drink long drink start taste like wood like neither kid nanny reason give star instead need way could get straw guess friend family get reusable straw stocking year Lol Use soon get soak scold hot water water cool enough stand take straw brush inside find bad flavor water also make sure soak wash use …	Positive
First random blue straw include OK weird cleaning brush long enough clean long straw something stick get Wish cleaning brush long long straw	Negative
Muy buena calidad Producto recomendado	Neutral
like different size almost year still look like new reason give star one large size arrive hole still recommend specially big water bottle	Positive
Ok	Positive
Great straw Came everything picture wish come gender neutral grip come blue pink glad buy could switch two	Positive
like metal straw try find one like already sure like bent straw hard clean silicone tip suck dont cant drink use like contored tip work straw thing would change tip	Positive
rubber part put straw big slide stay place lose one fell walk hallway work put another one think maybe one defective sure enough stay okay would say good straw return mine silly thing suck rubber piece lip	Positive
would give straw rubber tip weird Sometimes wash come right time really tug finally get get know tugging negatively affect long run month	Negative
price right great choice drink alot acidic sugary drink	Positive
thing like rubber tip stay	Neutral
still give star still good price everything else fine come top cleaner think break do notice	Positive
live metal straw environmentally friendly easy clean included brush make drink seem extra icy cold	Positive
tube narrow	Negative
like use plastic cardboard straw bad environment like metal straw reusable feel good mess environment	Negative
need something durable easy clean functional work nicely	Positive
get straw hard plastic straw come Rove insulate beverage container break Someone work recommend get metal buy certainly great value well make criticism lower star metal taste like metal plastic straw funny taste could touch wider little thin taste wish height Shorter one would nicer bent straw make bearable Company amazing care product say lot UPDATE update star use month think really love much b…	Positive
purchase set straw recently enjoy read description closely arrive find straw long expect course fault length issue would recommend measure height cup determine straw acceptable application reason knock product star strong odor taste straw likely oils chemical use manufacturing process wash use included brush dish soap could longer detect odor taste though permanent issue would nice pre scrubbed p…	Positive
YIHONG Set Stainless Steel Straws Ultra Long Inch seem really nice product Keep mind long metal straw usually use large tall Tervis cup almost long long plastic Tervis straw really long normal glass saw comment folk put fact hard metal poke somewhat careful also conduct heat cold liquid bit odd people convert plastic straw work hot stuff Also chew straw would adjust habit use straw silicone tip w…	Positive
thing realize use year prefer silicone reusable straw metal one seem get cold picky thing part straw durable great Would recommend anyone without cold sensitivity mouth	Negative
One small way help save environment plastic straw	Negative
Good length straw easy clean use every day since buy issue edge sharp feel durable look good metal thick enough find thing complain around job well	Positive
great set reusable straw fit bag leave car always hand Easy clean durable	Positive
really like straw good quality even come cleaning brush much good environment use plastic	Positive
Great quality straw large side want buy chiller tumbler Arrived quickly package well complaint Oh environmentally friendly	Positive
good quality product good value money	Positive
item perfect height diameter reusable stainless steel straw easily accommodate ounce Tumblr long short actually perfect wish know sooner would order exact size year ago definitely order Thank	Positive
product beautifully make agree tooth might filling sure feel right	Positive
product quality product Unfortunately advertise suitable oz tumbler inch short use purpose	Positive
give star felt decent short oz tumbler return due size quality	Positive
beat price well make strong smooth end would highly recommend	Positive
USE STIRRING DRINKING ICE TEA OLD CHICAGO RESTAURANT EDEN PRAIRIE MN GLASS STRAWS WIDER OPENING BREAK EASILY	Positive
enjoy straw	Positive
kinda cute whatever would recommend break visco girl	Positive
price awesome variety length without bend Silicone end like versus metal drink Five brush keep insides clean twenty keep one two work car purse backpack course home guest Included well cloth bag guess store piece part since little large travel one two straw price get lot stuff Definitely worth buy	Positive
get effort help save planet also make sure durable straw would last awhile use plastic straw always end collection straw throw time Got sick waste money throw love straw get clean tool Simple use clean Love give different size come rubber tip likely purchase	Positive
Several people swear use bend fork tine problem work bend shape try straw top bottom bent split Used hand tool let others use straw pretty though would excellent child	Positive
Straws good size like straight bent choose Silicone tip decent soft	Positive
love drink certain beverage straw plastic straw wasteful negative environmental impact Enter metal straw huge package straw daughter could ever use party large family plenty everyone rubber tip place either straight bent straw help tell drink apart one another However rubber tip put onto straw hard remove Comes cleaning brush Good value	Positive
straw thin hop still like try drink milkshake smoothie	Negative
fit great cup easy clean cleaner come straw tip look cute also	Positive
like variety size easy clean last forever	Positive
see effect trash wildlife like clean easy come two size two style best small get togethers massive party Get pack two favorite color home use stop pay thing throw away mug picture quarter inch tall cm affect metrosity kit handle tall short drink ware	Positive
love straw reason beverage taste refresh cold grandkids LOVE beverage complete withoutthese straw love fact theycame brush easy cleaning u love drinking beverage astraw absolutely amazing average plastic straw highly recommend r high quality low price	Positive
absolutely love come brush easy clean Love get bunch different size carry case	Positive
decide buy reusable straw since drink smoothy way work want spend money plastic straw reusable straw cleaner straw real pain clean get since come cleaner bag wide variety straws work well easy clean provided cleaner	Positive
stainless steel straw stylish alter taste beverage easy clean come little cleaning brush beverage rinse fine put dishwasher well	Positive
straw great buy get many come little cotton bag make tea water taste much colder	Positive
Set come clean rod Different size straw super easy clean Keeps drink cold use due stainless steel Love set	Positive
straw year still look brand new Even one year old sneak bedroom secretly use know long LoLWould recommend buy	Negative
pack ideal many straw brush carry case straw tall good long container glass Metal straw great drink experience compare plastic paper one work well wide variety color	Positive
use straw yet	Neutral
love age	Positive
Good	Positive
Love idea individually wrap	Positive
Individually wrap big long Perfect straw travel insulate cup smoothy toss suitcase trip Nothing bad straw frozen drink	Positive
would receive star review due fact straw wall bit thin cause less sturdy	Negative
Good	Positive
Works perfect boba drink sturdy	Positive
Buen producto	Neutral
Love	Positive
Boba station event huge hit perfect	Positive
love individually wrap handy take work travel prepare smoothy	Positive
item exactly picture sturdy easy clean come cleaning brush would recommend particular length use Tumblr cup ounce due length particular item Otherwise great item problem issue whatsoever order eight inch length Otherwise would still recommend product appreciate Thank	Positive
say nothing dislike straw love sharp edge whatsoeverAnd love rubber tip whatever call highly recommend straw everyone great day stay safe healthy Thank read review	Positive
really good quality product caveat colored mouth piece separate straw little difficult put great	Positive
like length fit tumbler	Positive
hard time get tip sure move	Positive
Love always	Positive
straw tip good quality price great get	Positive
say Well sturdy little creature great break one try pretty hard lol Let know liquid hot cold instant lip touch cleaner little color wrap cool little monster may use save life chock happen around stab knife require medical advice observation say hand family complaint may chip touch pay attention ha ha Happy suck folk amaze	Positive
Love come brush clean Fits perfectly oz tumbler	Positive
straw described come two straw cleaner nice Highly suggest buying make sure pick right size need cup tumbler use	Positive
cute fit perfectly Yeti oz travel mug	Positive
use constantly love love fact put dishwasher Definitely recommend	Positive
metal straw lovely pretty easy clean make every sip take feel cold refresh use every day sparkling water ice coffee even smoothy	Positive
easy clean durable carry case make super easy hide take yr old love much always take	Positive
love different size come cute pouch clean brush buy silicone tip put issue bust teeth thing like metal straw suggest buy silicone tip	Positive
discover need new cup work leak desk condensation etc go search one find look PERFECT purple green favorite color feather aztec sort cultural art price sort make take pause cart day finally bite bullet figure use day week year even like dont normally spend random money decide work expense go ahead get immediately love smooth texture picture Amazon make look almost textured Also massive get ounce …	Positive
Llegan en tiempo forma cerrados completamente nuevos Los colores son atractivos traen escobetillas para lavarlos su bolsa ecol gica para guardarlos Llega todo lo que se muestra en la publicaci n	Neutral
Son popotes cumplen su prop sito e incluyen sus limpiadores sin embargo se dificulta la limpieza de los popotes que vienen con un ngulo ya que el utensilio de limpieza puede introducirse por completo	Neutral
Los popotes son tal cual se anuncian son tile el color e muy bonito	Neutral
REALLY LIKE STRAWS sturdy make everything adorable kind hard drink still recommend buy make lunch etc adorable	Positive
short awesome	Positive
Highly recommend drop thing daily basis accidentally chuck thing across room hold put dish washer seem like come less shiny worn simply hand wash bring back shine	Negative
nice product Reusable dishwasher safe sturdy great price	Positive
plastic waste micro plastic ingest	Negative
opening right size easy clean clean tool come actual purchase set	Positive
like durable product buy boba straw bulk add bridesmaid proposal box since gift boba theme present problem straw market long gift box within budget inch long want compromise budget buy big box dang straw saw inch bubble tea smoothie straw get	Negative
nicely make durable metal straw perfectly fit Boba pearl Easy clean clean mine right away Nice hold bag keep kitchen drawer Good item	Positive
look best straw ever	Positive
moment pick one straw tell average feel sturdy heavy like quality din utensil metal straw none come close deserve spot silverware drawer next flatware inherit grandma straw shiny finish end round comfortable feel mouth nice wide get mine drink thick chocolate malt straw frost delightfully humid come sturdy drawstring pouch cleaning brush tuck one straw brush nothing special adequate nice include …	Positive
like thick milkshake smoothy glad order downside big lid insulated tumbler regret buy	Positive
hay nada en contra estan dentro de lo esperado pero depende del uso que requieras	Neutral
En primera son de acero ecol gico durar n mucho facil de limpiar se atoran los pedacitos algo de mayor volumen pr ctico novedoso Recomendado	Neutral
Muy buen producto cumpli con los expectativas	Neutral
Llego ante sirven bien para su prop sito pero da flojera lavarlos	Neutral
know description say vacuum blow air use computer keyboard really good get lot dust crumb know Next try piano goodness dust crazy much dust hide key husband try attachment agree great way clean forced air require compressed air can get ice cold second battery last really long time charge upon receipt force substantial appreciate three setting logical control read book totally make sense toggle se…	Positive
around clean use every thing clean keyboard blow air conditioner air filter printing clean part blow access liquid cleaner use lot printing time day handy	Positive
surprised powerful air duster really get job do keyboard collection many keyboard collect dust look brand new want one long time one perfect fact rechargeable make convenient use wire dangle everywhere Really Powerful Effective Air Duster HIGHLY RECOMMENDED AAA	Positive
Worked right box setup assembly necessary charge Charging take min additional accessory great help depend usage three speed max setting powerful blow away dust small particle Love	Positive
great rechargeable duster constant AZ dust get electronics constantly really like rechargable high RPM lot addons well Well worth money	Positive
fun cute feel good reusable generally use smoothy find rinse quickly smoothie go clean fine	Positive
like silicone cover majority straw barely want go guess okay	Positive
Finally get straw look even silicone tip great	Positive
perfect straw Metal sturdy rubber top mean metal taste mouth rubber tip strong enough collapse drinking	Positive
straw perfect diameter bit thicker standard metal straw thick like many oversized straw	Positive
look love color	Positive
Exactly want extra large ounce RTIC tumbler Works great Easy separate clean issue buy	Positive
Greot straw Great silicone tip weird	Positive
order wrong size long need	Negative
Excellent well make	Positive
Everything cut easy	Positive
Except little long great	Positive
straw longer tall water bottle really like big around shorter straw	Positive
straw work tall skinny oz tumbler	Neutral
long straw	Negative
Nice sturdy item	Positive
Love study straw perfect yeti Easy wash take anywhere Love pouch come	Positive
Unfortunately INSIDE diameter small since make metal need suck water harder respect plastic straw Get mm mm diameter seller usually refer outside diameter	Negative
straw exactly like describe everything include thing like hard put colored tip	Negative
easy clean save chip tooth stainless steel straw	Positive
Got disable daughter drink well straw sometimes bite straws switch cause plastic one break workin good	Positive
awesome Sturdy sustainable easy clean	Positive
possible always purchase stainless steel straw easy clean never rust	Positive
quite sanitary personal use luv	Neutral
Straws colorful sturdy Originally get yr old niece chew end straw shred want new one metal straw almost completely broken vice ALSO concern non perishable waste human generate straw beautiful sturdy included rubber tip comfortable long run reasonable straw last age go plastic straw item bag week	Positive
Ilove rainbow color height perfect favorite cup added removeable rubber teeth protector bonus include handy straw clean brush make super easy wash time complaint product wish order bend recommend need straw everyday water However note shake specialty drink chew drink kind straw lol	Positive
recover fractured neck due inability move neck need straw drink anything small sip full glass suite purpose great give choice length Highly recommend replacement plastic straw	Positive
straw super cute great value get bunch straw rubber match come cleaning brush little bag really sure bag use cleaning brush straw effective great quality far	Positive
like variety size wish taller one would bent also like smallerbones	Neutral
really love dishwasher safe thing true duo chrome like print straw make appear like duo chrome care lol bother notable really want true duo chrome effect really complaint Works great use everyday	Positive
great durable love come brush pretty well	Positive
great purchase especially price straw beautiful durable come package nicely along cleaning brush rubber tip match kitchen knives silverware perfectly gladly take plastic straw day	Positive
Great product price Easy clean arrive time love colourful silicone tip Definitely recommend	Positive
Bought colorful straw wife leave car glovebox well paper alternative	Positive
stainless straw arrive quickly neatly package silicone top separate separate package make easy keep together lose also love come two straw brush cleaning	Positive
come cleaning brush make easy clean flavour change durable	Positive
price great product restaurant go paper straw good	Positive
Se per uso casalingo un ottima alternativa alle cannucce usa e getta Considerando che anche quelle compostabili non ci mettano proprio pochissimo per biodegradabilizzarsi credo che sia una scelta perfetta Non hanno particolare sapore n odore quindi qualsiasi bevanda rimane inalterata lavastoviglie si lavano benissimo Magari di tanto tanto visto il periodo vanno disinfettate scovolino compreso Com…	Negative
Sono otto tutto quattro pi corte pi due scovolini un pratico sacchetto per riporle Belle resistenti e facili da pulire Comode per cocktail e anche per succhi dei bambino si evita lo spreco delle cannucce plastica Ottimo acquisto il prezzo lo trovo adeguato Consegna veloce Consigliate	Negative
Un buen producto un buen precio la larga te ahorras las pajitas ordinarias como la contaminaci n que generan Las peque son muy f ciles de limpiar la grandes requieren un poco de tiempo dejan sabor se ven de calidad Compra recomendada	Neutral
Comprate inizialmente per curiosit os dopo un bel p che le uso e riuso vi posso garantire che non posso pi farne meno sono comode igieniche si lavano facilmente e si asciugano altrettanto le straconsiglio ottima qualit prezzo	Neutral
straw great environmentally friendly also like come special brush clean usually use drink smoothy Unfortunately since smoothy liquid often trace smoothie even wash dishwasher recommend wash dishwasher drink thing like smoothy liquid give start come different size wash easily brush include package	Positive
Good quality	Positive
keep two purse enable turn plastic straw Perfect	Positive
Nice straw rubber tip great Super easy clean throw table wear dish washer come brush assortment straight bent make everyone happy multiple color tip make personalizable especially like fact large diameter others	Positive
huge fan rubber end cause annoy clean slip pretty easy small circumference straw matter circumference straw rubber end cause rubber end small allow much suction come rubber area little annoy Otherwise great easy use easy clean partner love smoothy milk shake	Positive
grandson like chew plastic straw come oz Contigo water bottle eventually break straws One day find straws leave decide make purchase fit perfectly oz Contigo bottle tall broken plastic straw brush cleaner come flexible work great curved straw	Positive
Love metal straw come different size work amazingly love soft part metal	Positive
want eco friendly straw want able care use long time perfect	Positive
Great straw small diameter stainless straw fall grate dishwasher wash hand pipe cleaner Hate silicone tip come straw want bright childish color able find alternative black silicone tip fit straw Amazon elsewhere find mm straw search hour	Positive
great straws little rubber end nice touch stop rattle teeth really long Great large McD milkshake Starbucks frapachinos stick cup quite far small drink Way good use paper straw give go soggy get half way drink	Positive
Great straws wide enough drink easily thick protein shake would issue Mcds think milkshake Negative disappointing thing straw cleaner go way go end worry stray bit may get stick middle push one way say would still recommend nice smooth edge straw perfect use dishwasher issue yet	Positive
Love love love buy glass beer ltre tankard could drink water needed straw addition love rest household always use circulation family buy	Positive
Bought say long wide longer average reusable straw wide good like silicone tip easy clean	Positive
happy wide enough use smoothy clean easily actually usually put dishwasher clean perfectly Perfect sustainable solution drink	Positive
love live CA ask straw sometimes forget pop fit coffee soda plan get one kid time try open straw snap good hand situation well simple add key add much weight even keep glove box easy clean even go since come collapsible straw cleaner	Positive
Got boyfriend cruise hear sugar straw hot humid fall apart quickly lifesaver Fold case include mouthpiece pop drink good go say hard open wet time collapse intend clean brush little tricky want collapse clean straw sometimes great addition none less Definitely recommend cruise resort environmentally responsible start take night hate paper straw everywhere	Positive
travel agent often give gift client go inclusive resort give paper straw hardy enough frozen drink Everyone happy receive carry case brush clean especially helpful	Positive
Everything fit bag unlike another kit get one expensive guess tradeoff get portable expandable stainless steel straw fit case day day camp kit would awesome hint buy silicone tip straw unless like freeze lip cold drink believe difference drinking metal straw feel like lip chill ice cube cup Chop stick metal gon na use cook remember heat conduct metal well might use silicone tip get chopstick well…	Positive
recover fractured neck pretty much require straw drinking great travel happy purchase	Positive
love vacation easy clean keep	Positive
attach keychain brush Often coffee shop straw big enough large Iced drink	Positive
Fits venti cup Starbucks nice kinda easy clean collapse sometimes nice need straw	Positive
recomendables solo el seguro para colgarlo est un tanto fr gil	Neutral
Worth price	Positive
like straw highly recommend	Positive
use advertised Easy clean sturdy Old time tell durable	Positive
look reusable straw friend mine house like bent straw great kind beverage sit bar	Positive
Sturdy durable Good purchase	Positive
Nice set stainless steel straw Decently make come clean brush clean inside straw However top straw lip edge try clean make little harder clean top straw insert brush bottom straw slide much easy wish top way would easy brush bristle try clean top work fine	Positive
really like fact come pouch different size shape Good selection choose love cleaning brush come straw Overall excellent value money	Positive
good	Positive
Exactly want One straw bit short Best quality design reusable straw find	Positive
drag heel finally make switch metal straws environmentally friendly important admittedly doubt enjoy drinking metal enough keep right thing glad change mind feel super lucky straw choose SURPRISE LIKE DRINKING WAY PLASTIC HOT right love cold straw get iced liquid pass straw great nice different size suit whatever glass use comfortable lip kit come wand clean Pretty sure metal straw convert happy …	Positive
turn really nice Plus package well break	Positive
Love straw order another batch also give friend visit bamboo straws jumbo rainbow metal straw thin metal straw rounded tip supplement eco friendly straw game find metal straw durable clean tasting compare glass metal get chilly drink cold drink taste refresh rounded tip soft lip make enjoyable drinking experience compare regular plastic straw reusables wish pouch come make natural fiber happy pou…	Positive
Save environment	Neutral
end steel staw search definitely one rock solid come soft touch carrying bag keep everything nice together chance use time since arrive pretty incredible coldness straw really make drink refreshing also use cleaning brunch time go well house make use staws much convenient Probably big perk though fact cocktail game really elevate straw Guests seem love usually get compliment two	Positive
type person love use straw feel terribly guilty every time use one chuck love set come tiny brush case need scrub interior like drinking iced coffee something might sticky set come straws total include convenient short one nice cocktail glass sturdy polished arrive super clean come next day nice velvet pouch great gift idea	Positive
like cold beverage remain cold straw deliver really keep drink cool refresh water due melt ice Also unlike others use pleased metallic taste view fact million piece plastic litter ocean wise buy	Positive
time order provide straw attach Keychain carry wherever go	Neutral
Got friend mine love Like best thing next slice bread surely beat paper straw	Positive
good work	Positive
return hard connect piece get apart	Negative
portable reusable straw STRO convenient carry around separate three piece fit something size lighter great want part reduce plastic straw usage great alternative paper straw end straw piece metal center portion plastic go together tightly need force put together even force separate twisting motion help case case little rubber thing help clean straw part put case straw work well though somewhat na…	Positive
come across shopping would never spend Getting free review decide try think buy couple kid see definitely way well paper straw leave taste like paper straw compact easy carry pocket combination actually make great thing since place go paper straw option taste like waxy cardboard nice ability clean straw case water definitely nice go Overall excellent product glad give chance	Positive
Plastic straw thing past paper straw lot restaurant hand horrible slowly start dissolve drink amazing easy thing carry around good straw drink come keychain piece attach key bag make portable container come cleaner clean go carry around dirty straw	Negative
Plastic disposable straw way live Hawaii already ban replacement great Lots restaurant paper straw instead many turn soft dissolve drink pleasant drink restaurant straw rather drink straw prepare tried type reusable straw get two main issue inconvenient clean hard carry Stro straw solve problem clever collapsible design come apart three segment inch long snap together create sturdy solid reusable…	Positive
BOUGHT ECOLOGICALLY CONCIOUS GET TIRED STRAWS CAVING SUCK EASY GOT MILKSHAKES COMES DRAWSTRING BAG TWO COUNT EM CLEANING BRUSHES NEVER BUY STRAWS THUS HELPING SAVE OCEANS STRAWS INTENTION GLAD GOT SUCK MILKSHAKE HEAD CAVES	Positive
like straw extra wide accommodate thick smoothy add frozen fruit smoothy help get fruit daily also like durable easy find one clear always misplace also like brush include help keep clean	Positive
okay however sure small straw would good	Positive
use smoothy every morning love wide enough thicker drink	Positive
love buy Dishwasher always clean perfectly size good save bunch boba straw tapioca go buy silicon one give away tapiocas go side chew straw willing give straw chewing environment	Positive
buy straw really thick smoothy disappointed stainless steel drinking straw great also like four straw come storage sack two wire brush clean rinse straw run water immediately use need cleaning brush sit brush great Please note straw diameter use really thick smoothy apply little suction power would normal size straw big deal highly recommend quality reusable straw	Positive
Good environment take get use plastic straw good suction HOWEVER let responsible earth Cleaning require tiny brush buy one ahead time odd smell taste thank goodness	Positive
Missing straw otherwise nice send straws instead take get	Positive
Es buen producto Bueno para bebidas con bolitas de tapioca La bolsita para transportarlos e muy util el largo del popote e ideal comprado unos que son demasiado largo Pero estos estan perfectos	Positive
Best need	Positive
know get involve hipster movement metal straw best Use every day Amazon ask rate flavor say cuz taste like metal straw suppose	Positive
fight various straw perfect answer	Positive
cat take upon chew TWO plastic straw come Bubba tumbler need replacement opt metal straw figure would hard destroy first get standard size metal straw really short plus miss wider opening straws wide straw perfect though fit perfectly Bubba tumbler tall enough nuisance try take drink intending use silicone topper figure cat would chew amazing leave alone really nice actually make contact metal pa…	Positive
like stainless steel option cover end use hot drink multicolored good keep track whose drink multiple people use time heading size need smoothy soup	Positive
mouth part silicon super thick Hard use	Negative
Durable	Neutral
like size straws versus small width one Unfortunately receive today straw crush end package straw bent side bent straw locate	Negative
Love every option could want Longer shorter fatter Came clean brush bunch silicone tip Good purchase	Positive
come many different size easy clean brush supply	Positive
Even though understand use disposable straw hate usable one ever use one however different like stainless steel give feeling actually clean brush come easy use love different size also helpful care much angle one bad Great product great price	Positive
buy take Jamaica us really nice brush different size style straw bag transport	Positive
silicon tip hard put take	Negative
love straw someone lose many metal straw cup work perfect fit cup different size pack	Positive
Se nota que es de calidad ademas viene con una bolsa de tela pr ctica	Neutral
pleased metal straw silicon tip clean brush alsopouch put straw straw	Positive
get fit Simple Modern oz Absolutely perfect	Positive
Beautiful quality use wash several time get extra tall insulate cup	Positive
promise	Neutral
Fits large water bottle perfectly	Positive
Easy clean Feel well environment use metal straw plastic	Positive
nice taller cup odd taste product defect	Positive
Love different size good quality easy clean	Positive
like use reusable straw save disposable straw also tend drink use straw like different size set come also like rubber piece go end make soft drink	Positive
like much good plastic straw easy clean tool include package small step keep plastic landfill Really like plastic tip include well	Positive
great straw absolutely love	Positive
diameter straw little narrow draw good Found different set Bed Bath Beyond set large diameter colorful less expensive	Positive
like straw	Neutral
realize long fault	Negative
Love	Positive
purchase use tall metal bottle work well	Neutral
Great oz water bottle want able sip day	Positive
use tumbler drink coffee every morning student also comment color straw amazed rainbow also use straw stir iced coffee theres scrarch mark straw either straws thick wide give perfect sip coffee every time	Positive
absolutely love straw tire use plastic straw wasteful buy straw best purchase make easy clean store cute tell everyone buy	Positive
Ordered one gift one many straw super sturdy homies want metal straw keep tell get	Positive
straw sturdy easy clean accompany wire brush color great worth purchase	Positive
issue product case open end break clasp case get open	Neutral
far good put dishwasher problem throw away save trash buy new straw great	Positive
Loved straw	Positive
Love east clean store handy case	Positive
expensive kid u know every place juice give paper straw go flat two second kid cry Trust last one ur bag ur kid sake	Negative
Love em think ever use two giant pea shooter include Could useful plumb repair guess	Positive
bring kid ue ith slush machine fab different size great easy lean Excellent value money	Positive
Kids love rounded tip make comfortable use Easy clean	Positive
nothing dislike regard product reasonable price easy clean multiple size make life much easy Would definitely recommend	Positive
review	Neutral
use use hot cold drink straw easy clean brush provide dish washer safe straws chip scratch easy clean get taint Easy take work bag provide Good planet	Positive
Came exactly describe price leave weird taste easy clean	Positive
purchase reusable eco friendly metal drink straw Earth Dec straight bent total come cleaning tool also bag hold also carry around need whole family love use daily Christmas Champagne OJ wine spirit fizzy drink also put dishwasher far good would absolutely recommend everyone	Positive
love strawsThe Bag helpful hygienic easy slip bag pocketThe brush work really well give comfort straw indeed clean ready reuseI use aligners teeth mean remove drink beverage hot coldGreat product speedy service	Positive
really delight metal straw conscious waste involve use single use plastic straw fizzy drink also enjoy environmentally friendly paper alternative metal straw perfect balance solid long lasting good environment Easy clean come handy bag include storage improvement could suggest second small bag travel one straw purse convenience pay extra band colour around middle straw number engrave people use h…	Positive
good use glass due noise plus sure glass stand work fine Cleaned dishwasher use clean brush yet	Positive
love carry case keep straws safe nice strong easy use clean nice brush provide use cold drink Good value	Positive
Good value want slight large bore mistake check correctly	Positive
good reusable described	Positive
already regular metal straw want something big boba milkshake Great size work perfect get hot icy cold leave drink depend temperature drink course mindful metal afterall	Positive
Great thick milkshake nice wide stuff go personally would rather straight huge issue	Positive
really great quality get metallic taste use thing would change would brush thickness brush little small make sure scrub side straw well use	Positive
know duck face make try drink thick shake normal straw get get good mouthful little effort face contortion Super easy clean	Positive
husband love make bubble tea home buy replace plastic straw use perfect size tapioca ball two different shape straw nice cleaning brush useful feature help cleaning	Positive
Excellent Quite large perfect bubble tea Would suit tall glass bottle	Positive
wan na buy plastic invest work really well Love bendy type brush provide easy cleaning Used boba specifically	Positive
Great hot cold drink would like something place end drink	Positive
Great take kid good adult	Positive
Great metal Straws	Positive
Love great	Positive
nice metal straw last long time kid dont mind use bonus	Positive
good quality seem durable fit purpose	Positive
high quality product look good kitchen easy clean	Positive
Nice product easy clean	Positive
far best value Amazon quality expensive straw come two brush make easy clean little pouch	Positive
get selection straight bent straw along pouch clean brush Easier use paper straw get nowadays	Positive
Great price much good use plastic straw Nice little pouch keep	Positive
ise everyday si much well r silicone one find silicone clean easy go dishwasher brilliant	Positive
mind metal touch teeth go fit fast food drink cupsIs long enough thing pint glass	Positive
Love fact come cleaning tool also nice look	Positive
great really change life easy clean ready bent one bent well first use bit metal sharp go instantly problem use time Written daughter age	Positive
metal straw arrive time well package maker thoughtful presentation straw provide stylish cloth bag hold straw look sturdy well make easy clean also give tiny brush clean inside straw look stylish straw drink Safe adult child alike easy wash dry Best wash bowl preferred wash liquid rinse hot water leave dry naturally Economical much good use plastic straw plan buy set family make lovely extra gift…	Positive
Great straw come little rubber tip easily come cleaning also mini straw clean kid love break teeth use haha really sturdy Definitely recommend	Positive
hate paper straw always leave drink tasting paper Thought would give try Perfect silicone tip leave taste mouth metal tube Simple clean brush remove residue metal part go dishwasher come set neat case cleaning brush Really good buy	Positive
Nicr	Neutral
good quality nice box	Positive
Definitely worth price metallic taste drink silicon mouth piece slip use Great finally draw get lift cup fizzy drink added bonus well environment	Positive
Good quality deliver miss cleaning brush	Positive
Firstly buy jug bedtime drink like sip overnight gulp load first thing Bought massive fridge jug pint never enough wonder could work decide try beaut set huge one well small would ideal picture see achieve set go bed something look like go mount upside rabbit hutch ice selection shape length ideal buy mixed set longer one brush provide perfect clean initially stick dishwasher first wash pull stri…	Positive
straw arrive quick expect well package rubber part go end straw make drink smooth bad taste wash well dishwasher Would recommend	Positive
Ideally smoothie prevent staining towards teeth	Positive
perfect size use ninja blender cup probably blender cup base wide enough thick milkshake smoothy logic also easy clean quite wide	Positive
straw perfect Larger enough fit shaker hole large enough cope thick shake Strongly recommend Prompt service seller	Positive
purchase use smoothy Great size happy	Positive
love straw easy clean come thirer cleaning brush use slush milkshake work wonderfully	Positive
Perfect Blend Active smoothie bottle well tip head upside drink effect meal substitute great McD milkshakes risk straw collapse	Positive
Ideal milkshake give useless paper straw	Positive
good metallic taste	Positive
good reusable described	Positive
already regular metal straw want something big boba milkshake Great size work perfect get hot icy cold leave drink depend temperature drink course mindful metal afterall	Positive
Great thick milkshake nice wide stuff go personally would rather straight huge issue	Positive
really great quality get metallic taste use thing would change would brush thickness brush little small make sure scrub side straw well use	Positive
know duck face make try drink thick shake normal straw get get good mouthful little effort face contortion Super easy clean	Positive
husband love make bubble tea home buy replace plastic straw use perfect size tapioca ball two different shape straw nice cleaning brush useful feature help cleaning	Positive
Excellent Quite large perfect bubble tea Would suit tall glass bottle	Positive
wan na buy plastic invest work really well Love bendy type brush provide easy cleaning Used boba specifically	Positive
Overall great product house easy clean wire brush provide package nicely	Positive
straw good quality easy clean come thin long brush taste like metal drinking	Positive
Fast delivery good quality	Positive
Good value money well package Used hot drink problem	Positive
work well	Neutral
present child good quality get cleaning kit include make easy clean highly recommend last well wash several time continue look good shin good alternative people care environment	Positive
Every household thesis	Neutral
Great product kid	Positive
Great straw home Like colour preferable use paper straw	Positive
Ideal take holiday love fact come little bag Good quality	Positive
good usable black copper one bit dull think rather spend little bit bright one	Positive
order th October arrive next day th look previous review arrive worry potential plastic packaging none nice see company listen customer feedback do something eco friendly drank water milk coke smooth smoothie trouble quite thin think thicker smoothy boba tea struggle get different straw thta future great far se easy clean Great come clean brush Highly recommend taste anything far sensitive taste …	Positive
month use several time far good colour fade seem durable	Positive
Perfect n neat beg hold	Positive
Nice	Positive
sure give term flavour expect metal straw strict flavour give star could say metal smell always please people like addition straw hard suck non liquid drink ie smoothie milkshake plastic straw paper straw possibly regular drink would work well Anyway first step cut plastic reduce use plastic straw however disappointingly colourful straw come plastic packing mean effect help use plastic Gave star …	Negative
Overall great product house easy clean wire brush provide package nicely	Positive
straw good quality easy clean come thin long brush taste like metal drinking	Positive
Fast delivery good quality	Positive
Good value money well package Used hot drink problem	Positive
work well	Neutral
present child good quality get cleaning kit include make easy clean highly recommend last well wash several time continue look good shin good alternative people care environment	Positive
Every household thesis	Neutral
Great product kid	Positive
like despise use paper straw feel go become soggy unusable decide buy metal straw reusable make environmentally friendly come rubber tip protect teeth come handy cleaning brush soft velvety pouch store use drink cold coffee drink soft drink home go easy clean taste smell use tarnish	Positive
robot horse love	Positive
Excellent	Positive
handy easy clean brush provide	Positive
naive unaware much damage planet constantly use dispose plastic straw decide extra little bit help decide would purchase use reusable straw future initially consider paper straw would disposable although cause environmental waste impact obviously still source really environmentally friendly metal reusable straw Upon look Amazon reusable straw obviously awful lot choice although honest straw sligh…	Positive
drink ridiculous amount fizzy drink want straw protect teeth want go store million Straws also surprisingly expensive want forever use straws excellent convenient straight bend top cover depend preference drink fairly easy clean come couple long flexible brush clean thorough clean live people hot soapy water work make fizzy drink fizzier drinks go flat easily come velvety bag easy keep together c…	Positive
Good finish pleasing colour Works really well one end place glass one favourite long drink end use draw liquid suck mouth	Positive
like soggy paper straw try drink milkshake look stainless steel straw perfect situation travel lot get medical condition really risk share drink use straw daily outing great point put one drink take sip wipe clean put away worry soggy straw even worry place straw hand super easy clean come brush tool slide straw little black pouch know safe one really tamper get go lot want drink direct glass may…	Positive
straws metal	Neutral
Come bag clean brush metal straw	Positive
Great price come case cleaning brush great product	Positive
Nice little gift add hamper etc	Positive
Excellent product Arrived expect Good quality straw handy pouch store Kids love great environment	Positive
metallic taste easy clean nice carry case travel Kids love rainbow effect great straw quick delivery	Positive
Nothing dislike nice reusable product	Positive
Ideally suit ice cream lover	Positive
straw great kid cup replace straw Halloween cup cheap snap straw solid durable Great selection colour length good cup theyre use Thanks include brush easy scrub get clean	Positive
Nice little pack storage pouch Everyone invest usable straw convenient Keep set car home need plastic straw soggy paper one ever Highly recommend	Positive
easy clean pipe cleaner	Positive
Exactly look Easy clean different size make perfect range drink nothing bad thick milkshake thin paper straw clean brush case nice addition wry happy purchase happy recommend	Positive
Easy clean Love product	Positive
far sturdy expect really good value money Good length nice colour reusable well planet	Positive
Great straw buy hot drink teeth whiten come useful zip pouch easy pop bag wash straw dishwasher	Positive
Really useful especially case look quite long time longer use plastic straw paper one provide go last time ideal solution especially silicone tip protect teeth	Positive
Easy clean metallic taste Robust	Positive
great cleaning brush perfect	Positive
medium could load	Neutral
Use everyday Love brush come clean affect taste Definitely recommend	Positive
Really fast delivery Great idea small brush clean straw Would recommend	Positive
Great definitely order	Positive
Brilliant really goid	Positive
taint taste drink look great easy clean bush come Great buy Highly recommend	Positive
great idea reusable	Positive
use use hot cold drink straw easy clean brush provide dish washer safe straws chip scratch easy clean get taint Easy take work bag provide Good planet	Positive
Came exactly describe price leave weird taste easy clean	Positive
purchase reusable eco friendly metal drink straw Earth Dec straight bent total come cleaning tool also bag hold also carry around need whole family love use daily Christmas Champagne OJ wine spirit fizzy drink also put dishwasher far good would absolutely recommend everyone	Positive
love strawsThe Bag helpful hygienic easy slip bag pocketThe brush work really well give comfort straw indeed clean ready reuseI use aligners teeth mean remove drink beverage hot coldGreat product speedy service	Positive
really delight metal straw conscious waste involve use single use plastic straw fizzy drink also enjoy environmentally friendly paper alternative metal straw perfect balance solid long lasting good environment Easy clean come handy bag include storage improvement could suggest second small bag travel one straw purse convenience pay extra band colour around middle straw number engrave people use h…	Positive
good use glass due noise plus sure glass stand work fine Cleaned dishwasher use clean brush yet	Positive
love carry case keep straws safe nice strong easy use clean nice brush provide use cold drink Good value	Positive
Good value want slight large bore mistake check correctly	Positive
Strawberry dehuller par excellence	Neutral
well make easy clean kid love	Positive
love product sustainable product bend make drink easy straw straight straw also awesome Good brand safe know quality stainless steel use	Positive
Nice product replace use plastic paper straw home get cold drink nice	Positive
Durability easy clean friendly environment	Positive
would like slightly wide	Negative
Easy get clean	Positive
Love	Positive
Excellent value money much good use paper straw go soggy minute	Positive
Pleased purchase say tin cleaning brush effective	Positive
Useful bleach teeth need drink use straw	Positive
Drinking much good paper straw	Positive
Nice product	Positive
Well first find bloody ridiculous make paper straw paper caroard biodegradable Plastic understand fully reusable straw say shock understatement First metal much light expect grandchild like Especially pack different size reusable metal straw think hit luckier purchase shre buy good bad see buy good one yes buy think buy much recommend	Positive
cancer mouth find drink tea coffee difficult straw least drink without dribble	Negative
really like straw stylish cocktail etc super Easter clean little pipe cleaner come pack	Positive
Use kid drink milk Willbe purchase love	Positive
anyone think lip lush need drink straw week washable straw best	Positive
Excellent product	Positive
prompt delivery good value price	Positive
sure fall add sadly receive brush straw thankfully straw like brush work anyway much hassle little annoy straw exactly expect work well Two come pre bent two straight work drink thicket perfect thing like coke water wine etc perhaps milkshake thicker drink Overall despite cleaning brush still happy would still recommend	Positive
set come straight glass straw bent spout glass straw also come little brush clean glass nice thick clear easy see dirt ensure properly clean use especially like straw bend offer comfortable drinking angle price order absolutely amazing pay three time glass straw past definitely order future anything happen one	Positive
straw well make slightly fold end prevent cut use two straw slight bend two straight straw easily clean use provide brush metallic taste Overall recommend anyone Wants sustainable ditch plastic straw prone break glass strawsWants keep teeth white drinking coffee	Positive
use lot travel brace straw must paper longs fan think go happy quality j whip one people intrigued comment clever design find easy clean lose far huge bonus	Positive
super easy clean small enough fit pocket	Positive
Bit fiddly trick Always carry round bag Better teeth enamel	Positive
Look straw congratulate company come think beautiful tin slide lid Beautifully make straw sure long last keep clean last age cheap look anything buy lot stuff Amazon like everyone else well make stylish cheap Nothing wrong Well do company	Positive
bad straw bit hard suck otherwise ok	Negative
described	Neutral
environmentally friendly straw amaze arrive tiny packet wonder send correct item open packet find two tiny case one pink one grey case two half straw cleaning brush casing sturdy slide function open take straw half inch use screw together middle adjust size straw inch long assemble straw weighs oz case inch come hanging cord use attach key simply put pocket bag make food grade stainless steel foo…	Negative
Easy clean store move Prefer use paper straw	Positive
used happy	Positive
Exactly robust replacement plastic straw well make look durable could last lifetime easy clean environmentally friendly could need happy product service seller would recommend	Positive
Better paper straw	Positive
second set straw good literally one every bag car name one wee straw handy discrete perfect answer horrible paper abomination pop every drive thru fast food joint outer space get need reduce plastic waste paper straw gross find product line find perfect solution easy store easy clean especially wee brush provide lovely use round great investment	Positive
look something would fit handbag go holiday fit bill perfectly Also good environment cute colour	Positive
	Neutral
first saw sceptical many different size straw different size drink due company make certain size annoy buy work amazingly adjust size want fit perfectly switch small big drink buy set three share family love	Positive
Bought son need brace use yet look really good useful friend school straw come case look lush tiny keychain small cleaning brush packed good value money well	Positive
really love straw wish slightly long	Positive
straw exactly state Comes good quality plastic case	Positive
Value money great pack compare site shopsHandy keep bag great size Overall happy	Positive
brilliant Would buy	Positive
use straw help take daily medication mixed water help protect teeth	Neutral
Great set reusable straw really easy clean sturdy metal come nice little pouch Great value money careful rinse hot water heat quickly metal	Positive
Easy clean without fuss	Positive
Great product handy bag cleaning brush job	Positive
Quality much good expect use yet look easy enough clean brush come	Positive
Great quality metal straw come rlly handy different size style length Worth money bag useful clean metal taste initially go away honestly care metal taste tbh	Positive
Co worker always reuse paper straw think suggest team gift Birthday celebrant really happy suck straw look like wet sock	Positive
item purchase disabled relative difficulty raise arm drink fluid Lovely presentation pack easy clean make difference able take drink without rely carer Excellent value money well manufacture highly recommend	Positive
yes good	Positive
Great	Positive
different size straw come clean brush cute bag good value still get use metal straw mouth though feel odd	Positive
kid want good value money say environmentally friendly use lot balance resource manufacture hmm main point people purchase metal straw Dangerous many people tend use straw drink move maybe safer straw plastic paper rubber stumble use metal straw Ouch advise buy metal straw use caution	Positive
last forever sturdy easy clean provided cleaner lot	Positive
Exactly expect	Positive
Two Great value holder brush job well little loose section usable indeed reusable Easily sits bag pocket await need	Positive
Product great life easy carry around suitable glass due adjustable length However recieved straw like say description Getting contact company terrible Tries contact within week try get second straw receive anything	Positive
Great straw tapioca pearl bubble tea wont go straw narrow	Positive
realise come two really happy Easy use great outside	Positive
Love get female family love	Positive
Small easy pop bag Nicer use paper straw still kind environment	Positive
great purchase handy Attaches handbag perfect use especially coffee shop option paper straw buckle hot drink Easy wash come little straw brush good buy	Positive
Absolutely fantastic stainless steel fold straw case x Well worth money two recommend	Positive
absolutely great keep bag day trip Cleaning brush great help thing could improve little bag store	Positive
Lovely look durable straws kid love	Positive
nice set stainless steel drink straw get straight curved top well cleaning brush drink cold chill first cool straw well especially nice hot day last long time careful clean lot good paper straw thing like fiddly cleaning important maintain health stop bacteria build Overall really like	Positive
start make cocktail need straw want stay environmentally friendly Please job look glamorous Tare bit pain clean come brush help Good product good value money last ever	Positive
Brilliant straw like four straw like sugar drink etc drink via straw help drink hit cold bypass teeth strange watch wife move straw juice coffee Really like get two straw cleaner dishwasher get straw clean properly cost effective Pence per straw	Positive
good reusable described	Positive
already regular metal straw want something big boba milkshake Great size work perfect get hot icy cold leave drink depend temperature drink course mindful metal afterall	Positive
Great thick milkshake nice wide stuff go personally would rather straight huge issue	Positive
really great quality get metallic taste use thing would change would brush thickness brush little small make sure scrub side straw well use	Positive
know duck face make try drink thick shake normal straw get get good mouthful little effort face contortion Super easy clean	Positive
husband love make bubble tea home buy replace plastic straw use perfect size tapioca ball two different shape straw nice cleaning brush useful feature help cleaning	Positive
Excellent Quite large perfect bubble tea Would suit tall glass bottle	Positive
wan na buy plastic invest work really well Love bendy type brush provide easy cleaning Used boba specifically	Positive
last long time	Negative
Ordered smoothy metal straw little narrow straw fine much small narrow look suggest normal straw size	Negative
straight straw suitable size regular drinking glass curved one long suited taller glass	Positive
Easy clean make smoothy easy drink Highly recommend	Positive
advertise normal straw size advertise mm stretch useless smoothy must cut one half put toy sundae glass take pic	Negative
Worth investment get Hygenic great dishwasher Use many many time Nice wide suck thicker smoothy love	Positive
exactly suppose	Positive
use yet look ok	Positive
like straw sure type straw would like best advise dentist drink good teeth drink straw buy could try various sort attractive straw supply good box good variety would recommend	Positive
Lovely selection straw choose mood cocktail	Positive
look reusable straw never sure one get try paper straw get soggy drink Iam glad someone thought introduce variety pack order delight see different type silicone glass steel bamboo type reusable straw could imagine really happy product elder daughter like fancy glass straw young one like colorful swirl one silicone one ideal toddler really love little brush come kid easily clean straw use Iam impr…	Positive
perfect gift combo partner recently move new place need new reusable straw Love come something clean LOVE variety colour shape material favourite straw glass one use time look around one reusable straw use use strong durable aesthetically cute look change flavour drink either problem get straw come pop milkshakes buy perfect variety environmentally friendly Really glad buy	Positive
Great buy happy well worth money	Positive
buy expect cheap bad guality straw surprise lot Amazing idea thank saving ocean silicon one number one bag	Positive
Comes nicely package even brush clean	Positive
Really good reusable straw smooth finish sturdy Good thicker drink Happy purchase Really good reusable straw smooth finish sturdy Good thicker drink Happy purchase	Positive
Sick bubble tea straw collapse end drink perfect solution Super easy transport around clean	Positive
Love Perfect	Positive
come two brush handy clean straw nice black bag keep clean tidy drawer	Positive
Lovely straws	Positive
Pretty make every drink highlight also use hot beverage try reduce stain coffee work surprisingly well Although try glass well Seem hold ever good wash machine	Positive
Brought milkshake thinner one get block milkshake Definitely must get blend chocolate bar go milkshake	Neutral
medium could load	Neutral
rainbow one could colourful one side nice fun others completely blue	Positive
milkshake straw make paper metal lot well reusable	Neutral
much worth money beat horrible paper straw	Negative
item described buy	Neutral
person MS get seizure also mean consume soup via straw eat glad say consume soup via straw	Positive
Great product come little cotton bag storage Mixture angled straw straight one Brush come clean fit clean straw Excellent product hope never buy straw	Positive
Great product definitely rise gold colour like dark copper disappointing Comes nice cleaning brush	Positive
Great straw really pleased Good value money	Positive
metal straws look good come cleaning equipment sturdy product good value	Positive
Eco friendly straw option Drinking G metal tube take bit get use Easy bung dishwasher reuse	Positive
Handy straw much good paper one Easy wash last	Positive
Really great lovely metal straws nice little presentation bag Spot	Positive
Quick delivery good quality	Positive
Great value money use state load sling dishwasher anyway Great smoothy ice cold coke taste particularly great metal straw less tan fiver like	Positive
exactly look Good quality great quantity good value	Positive
Clean easy use	Positive
Loved brush really useful make sure clean properly cost cost well know coffee shop yet seem exactly quality enough keep set car	Positive
Alot good McDonald paper straw	Positive
Good leave little metallic taste mouth	Positive
Nothing dislike Kids love	Positive
love	Positive
Really easy clean great value money	Positive
Love however star give silicone tip colour different colour show photo slightly disappointing use party people rectify would star	Negative
last long time	Negative
Ordered smoothy metal straw little narrow straw fine much small narrow look suggest normal straw size	Negative
straight straw suitable size regular drinking glass curved one long suited taller glass	Positive
Easy clean make smoothy easy drink Highly recommend	Positive
advertise normal straw size advertise mm stretch useless smoothy must cut one half put toy sundae glass take pic	Negative
Worth investment get Hygenic great dishwasher Use many many time Nice wide suck thicker smoothy love	Positive
exactly suppose	Positive
use yet look ok	Positive
like mix design carry case silicone end design flaw somewhere put dirty use straw get home wash great definitely purchase	Positive
great straws easy clean wish come different colour rubber piece tell apart per drink	Positive
Love stand paper straw	Positive
Product arrive timely manner price product bargain even come pipe cleanner end straw	Neutral
Different size different drink Brilliant holiday paper straw norm	Positive
buy drink lemonade protect teeth acid metal taste bad lemonade Product fine good zip bag easy clean	Positive
believe value straw Bought dad dementia great product amazing price	Positive
Works advertised decent quality good price	Positive
really great love metal straws well make love colour get two clean straw pack come lovely velvet bag pull string top bag pleased bring another set great summer time also use goto McDonald paper straw useless person straw get four straight straw four curve straw well Definitely star product	Positive
like metal straw crack leak last forever easy clean value money	Positive
nice Straw get cold ice cold drink make cold make lip sting little easy clean worry colourered straw may spray paint whatever worry may come drink eventually sure like easy clean cold super ice cold drink homemade crazy pricey still happy	Positive
get disabled auntie live	Negative
use metal straw instead plastic	Neutral
Kids love nice colour easy clean wayyy good paper straw	Positive
Used cocktail night Pretty colourful	Positive
Spare straw visitor	Neutral
disposable plastic straw picture essential keep reusable straws clean get size though really make difference	Positive
Probably fault read description size Works great need abit force use kiddy straw bottle	Positive
Good	Positive
think purchase large small large arrive unusable fit straw	Positive
buy think drink straw disappointed Thought might well use use clean plug hole sink good Also good clean inside rubber bit shower screen	Positive
Great invention clean long narrow section water bottle	Positive
Changed thing kitchen find hard clean straw sponge Makes whole lot easy cleaner	Positive
expend different	Neutral
want use plastic straw anymore like feeling paper one use iced coffee use one bend easy clean brush bit soapy water let dry taste actually really like cold drink stay nice cold metal straw	Positive
really like look good	Positive
Great item great price highly recommend even give friend two love champagne look posh glass chum round kid love well adult thank	Positive
Great set reusable straw come handy travel bagEasy clean colour code people also use	Positive
Love everything product include thick bristle cleaning tool	Positive
Good	Positive
keen help planet avoid single use plastic important look decent option reusable straw glad find set several different size include big one thick milkshake quality seem really good pipe cleaner include handy ensure squeaky clean lovely rainbow colour mean appeal daughter ask success Delivered really quickly perfect condition Would highly recommend	Positive
metal straw set really nice drink easy clean maintain get good variety amount price nice storage draw string bag include look work perfectly highly recommended	Positive
easy clean convenient problem top tends come unscrew nearly lose straw couple time	Positive
Easy clean	Positive
Went bag point morning walk unscrew leave clip top cap straw case bruch buy	Positive
arrive look scratchesNot happy purchase	Positive
Ok	Positive
Look groovy work expect	Neutral
Kids like sort	Neutral
Comes clean Looks fancy Really happy	Positive
good first lot short Struggle pint glass Still great value	Positive
great strong straw	Positive
Excellent	Positive
One many bad experience paper straw go soggy drink milkshake Mcdonalds home lockdown family request reusable straw saw love idea straight curve straw come cleaning brush Took get use taste cold metal generally pleased straw use time house	Positive
Product slightly delay seller reassure way Arrived next day everything say description partner moon bring straw everywhere go Every little help save environment Thanks	Negative
easily transportable	Positive
Great fit carry case silicone put upside	Positive
Would star one straw tip include rather two show advertising pic Great little straw tho slightly big expect however	Positive
One tube suppose hold straw break first time take bottom tube screw end fell completely try screw back thread ruin stay nonsealable tube straw pretty useless whole idea behind bit disappointing	Negative
handy handbag Better straw fall soggy paper	Positive
best straw great race life clip belt walk tube open us straw easy clean lose strews bottom tube	Positive
plastic straw phase find paper one pretty useless look around something could keep car easy wash easily store come across extendable metal straw collapsible easy wash even come tube keep clean dust free use Another great Amazon buy	Positive
like hate paper straw go mushy great easy keep bag	Positive
Good	Positive
Worth buy	Positive
Make metal straws much useable	Positive
Bought metal straw waste money fit say would fit disposable plastic straw	Positive
Bought replace standard tip already come straw good quality thinker flimsy	Positive
good much good metal straw mouth easy fit remove wash	Positive
Great reusable straws like metal feel teeth job	Positive
Great product Make reusable steel straw much comfortable idea	Positive
Decent quality get partner complaint must good	Positive
handy go	Positive
Great value money get three good quality Works intend purpose	Positive
Brilliant gadget use tea apart mate Hygienic pop handbag pocket use cafe avoid drinking cup Highly recommend	Positive
buy replace previous bombilla sturdy good filter highly recommend	Positive
issue good value money	Positive
nice new expect	Positive
Good product durable	Positive
Amazing	Positive
easy use stop tea leaf go mouth excellent idea tool	Positive
Ideally smoothie prevent staining towards teeth	Positive
perfect size use ninja blender cup probably blender cup base wide enough thick milkshake smoothy logic also easy clean quite wide	Positive
straw perfect Larger enough fit shaker hole large enough cope thick shake Strongly recommend Prompt service seller	Positive
purchase use smoothy Great size happy	Positive
love straw easy clean come thirer cleaning brush use slush milkshake work wonderfully	Positive
Perfect Blend Active smoothie bottle well tip head upside drink effect meal substitute great McD milkshakes risk straw collapse	Positive
Ideal milkshake give useless paper straw	Positive
good metallic taste	Positive
Got quickly great little straws issue l always taste l use despite huge amount cleaning could wha happens use metal straw l never use l go ask people see	Positive
Chose slightly expensive one others silicone part like feeling metal straw However silicone part fit properly slide straw pretty useless waste extra expense Note brush come reach entire length straw need poke either end clean entire length	Negative
straw silicone protector fit straw keep siliding	Positive
Love come pipe cleaner bag Make sure use rubber tip though Trust long ideal tall glass water bottle	Positive
daughter conscious environment perfect easy clean taste metal sturdy	Positive
silicone tip big straw stay Would safe child use Bought two set exactly problem	Positive
buy silicone top fall Waste money	Positive
Brilliant	Positive
perfect cocktail Iridescent finish Much good paper obviously plastic straw come little brush clean properly Highly recommend	Positive
ok	Positive
use grandchild great reuse kinder environment	Positive
stand paper straw Bought cocktail night stylish clean dishwasher	Positive
Great easy clean	Positive
Rather horrible paper one McD Easy use clean handy keep car	Positive
Good quality straw look good	Positive
Wanted wider straw smoothy perfect good quality easy clean brush provide	Positive
daughter love straw	Positive
Perfect Boba	Positive
Nice variety straws great drink smoothy come bag keep brush clean	Positive
Got three half half grow son Love fact come telescopic cleaning brush handy clip case Worked well thick milkshake well know fat food restaurant drive homemade smoothy Also clean well use hot soapy water telescopic brush provide metal take bit get use use feel plastic much good soggy paper straw reusable big tick environmentally friendly box	Positive
Drinking	Neutral
Love use pop bag nice compact	Positive
Brilliant key ring Worth money Good quality	Positive
Great colour perfect summer cocktail	Positive
Absolutely gorgeous brilliant price grandchild excited use next slushy	Positive
get summer woo woo slushies freezer	Neutral
Good quality value money	Positive
colour extremely appeal child love	Positive
Great product price Looks like durable	Positive
one slight concern though good quality slip drop could pierce kill xD dont bend	Positive
Beautiful sturdy spoon straw many colour	Positive
impressed	Positive
Great compact straw case	Positive
nice little addition use night home small sacrifice even small important step help save planet Easy clean reuse	Positive
love straw Tried different reusable one find silicone straw less appealing look feel foldable metal one come awkward chunky box suitable attach keyring however perfect Exactly want simple stylish small yet effective fact telescopic rather fold mean fit sensibly sized cylindrical container lovely shape colour buy blue texture feel kind soft satin like really fit keyring come everywhere even little…	Positive
Quite chunky good	Positive
fine bit difficult clean impossible dry sit day two break like paper straw everywhere step	Negative
Nice everyday out drink however straw fully open full length couple month use always clean every use bad price though	Positive
get new fast food takeaway straw fully support move away plastic paper stick lip reason make shudder solve problem need straw simply decline wash Win Win	Positive
brilliant know plastic straw need go paper one really naff many way Hence need handbag Absolutely fab whether teeth friendly soft drink slurp frappe milkshake straw sort taint nice use little telescopic clean brush easy use store pack meant happy recipient review really everyone happy	Positive
like light easy attach onto bag belt help use paper straw metal straw also reusable especially go event	Positive
Small enough keep bag easy clean adjustable size	Positive
silicone mouth peace become loose drink brew wash bowl Nevertheless brilliant use every drink get juice eat fruit	Positive
lot full size reusable straw home practical Folds nice compact size bonus travel case telescopic cleaning brush use lot holiday	Positive
Love straw One everyone family Gorgeous colour cute portable perfect glass size order one reason leave straw behind festival doh Ordered holiday mindful ensure bring home easy clean Highly recommend	Positive
Started really well great straw us suck straw retracts helpful	Positive
compact great take anywhere Including work drink coffee fix day straw due whiten teeth	Positive
Amazing value money strong durable black colour class happy	Positive
Great item value money definitely repurchase	Positive
Great Quality	Positive
Love em	Positive
good product	Positive
Bought save use plastic straw nice use try paper instead	Positive
like everything especially cleaner bristle soft hard	Negative
start use drink carton buy supply straw good environment	Positive
day paper straw ya old school ya know Paper cut suck like use Hence product kool	Positive
Great hand bag could little sturdy would buy another	Positive
title say	Neutral
good think would stay completely straight use	Positive
straw keep get stuck	Neutral
Love concept	Positive
Works well handy fold small	Positive
get straw case post case even get straw buy	Neutral
Excellent straw fro home boba tea	Positive
look beautiful love use bubble tea Easy clean well Great little kit	Positive
Used month easy clean brush come satisfied	Positive
useful smoothy slushies milkshake Easy clean like storage pouch come	Positive
Really useful Love	Positive
fat even thick shake go suck super hard collapse like paper one	Negative
Arrived quickly colour look good like slightly angle cut one end use straw taint flavour drink consume Even wash multiple time Either inside straw coat something stainless steel	Positive
Great replacement plastic paper straw need patience clean	Positive
really like straw stylish cocktail etc super Easter clean little pipe cleaner come pack	Positive
Use kid drink milk Willbe purchase love	Positive
anyone think lip lush need drink straw week washable straw best	Positive
Excellent product	Positive
prompt delivery good value price	Positive
sure fall add sadly receive brush straw thankfully straw like brush work anyway much hassle little annoy straw exactly expect work well Two come pre bent two straight work drink thicket perfect thing like coke water wine etc perhaps milkshake thicker drink Overall despite cleaning brush still happy would still recommend	Positive
set come straight glass straw bent spout glass straw also come little brush clean glass nice thick clear easy see dirt ensure properly clean use especially like straw bend offer comfortable drinking angle price order absolutely amazing pay three time glass straw past definitely order future anything happen one	Positive
straw well make slightly fold end prevent cut use two straw slight bend two straight straw easily clean use provide brush metallic taste Overall recommend anyone Wants sustainable ditch plastic straw prone break glass strawsWants keep teeth white drinking coffee	Positive
Recommended	Neutral
great come drawstring bag selection different straw include thicker one smoothy slushies etc perfect normal size one one bent end straight Easy clean brush provide	Positive
straw use stirrer make quite useful	Positive
Never use stainless steel straw life game changer McDonald milkshake taste great	Positive
Really good Came quickly state online	Positive
Great price	Positive
Straws great order arrive without cleaning brush	Positive
Partner love like use plastic paper straw help lot	Positive
Purchased attempt replace plastic straw Polar Gear kid drink cup unfortunately diameter bit big bit wide McDonald straw go dishwasher couple time also taste bit funny sure get much use unless figure way neutralise smell dishwasher child silicone plate also pick dishwasher smell guess really colour lovely though box contain small bag little pipe clean style brush Would recommend hand wash	Positive
straw seem pretty good handwash use smell bendy still sturdy enough stir drink example mix milk tea worry straw flimsy mix fine issue product description unboxing official video state cotton carry bag hop use carry around show picture bag miss hop able contact seller separately seem find option	Positive
Great alternative plastic straw hopefully last long time Prompt delivery described	Positive
Got smoothy nice colour job easy clean	Positive
Bought grandchild go Paper straw replace plastic impossible toddler use highly recommend silicone straw durable easy clean downside wide fit juice carton Otherwise brilliant	Positive
weird plasticy smell taste	Negative
Ordered straw alternative metal harder clean make noise glass must say good quality expect quite wide may suitable cup lid tumbler ect easy clean bag great storage	Positive

## Sheet: glass
Lemma	Analysis
actually use time like fact clearly see know cleanCleans really well dishwasher good different shape fe smash drop onto kitchen tile issue	Positive
brilliant Dishwasher proof want unlike metal see straight make feel well cleanliness reusables downside need many option get straight get bent	Positive
like use straw iced coffee never use macDonalds one use instead like see inside clean little bruch include allow clean efficiently unlike usable plastic straw buy see something yukky lurk inside	Positive
Loving feel size close perfection	Positive
Fast delivery great product	Positive
Love glass straw also thick glass easily breakable	Positive
Eco perfect	Positive
buy straw go new glass carton purchase happy use everything bent straw fab love slight bend top causally use long straight one actually come super handy tall glass husband love use well actually also love way straw feel use thin really nice come brush clean well think really helpful ever want manage break even though far tough come back get	Positive
problem complaint worry weak arrive broken price cheap problem yet even survive accidental knock chip crack try dishwasher yet hand washing easy pipe cleaner give careful knock teeth drink though hurt plastic metal straw	Negative
good replace paper straw healthy easy clean small brush include would definitely buy	Positive
straw amazing cheap Perfect iced coffeesI put dishwasher wire cleaner great clean	Positive
Really easy clean see clean properly Happy price pay use metal straw	Positive
Cheap yet good quality	Positive
look glass straw ridiculous price perfect love	Positive
little something different far good	Positive
cheap price good value money Used hot cold beverage	Positive
love straw much say job well Easy clean good value money	Positive
Great product super value	Positive
Fast delivery well pack perfect tall insulate drink mug	Positive
Straws make sturdy good quality glass Looks great lovely use Fantastic customer service Highly recommend happy customer Thank	Positive
say perfect size quality previously mixed colour good quality break buy disappoint quality easy clean large hole size cleaning brush go easy wash lovely buy would definitely recommend product anyone else want buy glass straw Thank youMark	Positive
Strong glass straw	Positive
get drink smoothie well hot cold beverage since much safer suitable economical plastic straw recommend buy	Positive
straw type girl could quite possibly best purchase ever	Positive
Exactly describe Extremely durable convenient use	Positive
Great quality good thickness use time clean well	Positive
use cold frappe cocktail	Negative
easy use clean good quality	Positive
NAME	Neutral
say	Neutral
actually use time like fact clearly see know cleanCleans really well dishwasher good different shape fe smash drop onto kitchen tile issue	Positive
ask much say fit purpose cute drop straw several time im clumsy one break Therefore straw sturdy	Positive
love glass straw prefer metal perfect cocktail pint juice come brush make easy clean guest love think fancy	Positive
straw easy clean put dishwasher although handwashing well drop chip crack nice neutral design come load cleaning brush Would reccomend	Positive
drop straw time break durable work mean wash end bit foggy could wash skill	Negative
brilliant Dishwasher proof want unlike metal see straight make feel well cleanliness reusables downside need many option get straight get bent	Positive
Look great cocktail make sure clean use	Positive
add touch class	Neutral
really like straw stylish cocktail etc super Easter clean little pipe cleaner come pack	Positive
Use kid drink milk Willbe purchase love	Positive
anyone think lip lush need drink straw week washable straw best	Positive
Excellent product	Positive
prompt delivery good value price	Positive
sure fall add sadly receive brush straw thankfully straw like brush work anyway much hassle little annoy straw exactly expect work well Two come pre bent two straight work drink thicket perfect thing like coke water wine etc perhaps milkshake thicker drink Overall despite cleaning brush still happy would still recommend	Positive
set come straight glass straw bent spout glass straw also come little brush clean glass nice thick clear easy see dirt ensure properly clean use especially like straw bend offer comfortable drinking angle price order absolutely amazing pay three time glass straw past definitely order future anything happen one	Positive
nice maybe bit long however get use fine cola	Positive
straw arrive securely package cute Although flower look bit crooked bother personally price worth general good quality update break easily	Positive
straw really nice change glass side thing great easily clean pleasant use colour really good look really good wonder fragility really tough find far One minor downside noisy glass drink seventh ice coffee try erupt meeting	Positive
struggle imagine concept glass straw get durable strong little brush provide easy clean use every chance get	Positive
buy straw hate sound feel metal straw metal tin straw feel thick could expect although good opinion feel like drop floor break easily criticism would wish bit longer Overall happy purchase	Positive
Nice colour dishwasher clean However shatterproof drop two laminate kitchen floor break	Positive
lovely wide easy clean come cleaning brush	Positive
Great	Positive
always use metal straw teeth whiten metal straw get hot Ordered hit go brunch everyone party one group go order Teal lovely colour jazz cocktail kid squash look fancy	Positive
Works dishwasher safe	Positive
durablelooks goodnot lot say	Neutral
absolutely love worry might long wide decent size purchase half size brand tumbler glass great also really appreciate straw cleaning brush super useful use straw smoothie rd purchase buy one Mum one Aunt one feel good use con would personally like bent straw find awkward use Mum prefers matter preference	Positive
buy straw keen environmentally friendly b host tapa night idea reception cocktail straws fit perfectly overall look go easy clean use imagine use straw lifetine	Positive
Quite strong would recommend	Positive
Good quality fairly price good addition G	Positive
Great product exactly want Reusable glass straw leach plastic heavy metal liquid	Positive
glass straw refresh use easily clean mimi brush include Easily breakable Wash store separately put amongst crockery drainer risk damage David Warr Cheltenham	Positive
simply LOVE glass straw wide enough drink smoothy easy clean since buy child want use straw Highly recommend	Positive
First stun look perfect every drink especially cocktails course job fine still unsure store although seem durable want increase risk breaking	Positive
tried glass straw never want go back plastic metal matter genuinely believe find glass straw comfortable drink metal one none metal clash teeth tin like odour put know metal straw practically indestructible therefore cheap long run glass easily chip break rotate couple long glass straw brand past month none broken really excellent quality glass straw thick hardy able withstand daily use wash shor…	Positive
Quite easy clean come clean straw would recommend quite reasonable price durable	Positive
Pretty straw decent price please note slightly short imagine Suitable gin cocktail glass short pint glass Good quality	Positive
Great straw durability however wide enough boba tea	Positive
Good quality great price size perfect drink tea mug	Positive
One glass straw break almost cut scar drink rest straw know small crack cause swallow glass	Negative
glass straw else say perfect gin glass	Positive
Absolutely love cute	Positive
Delivery say week come next day quick pretty	Positive
Great glass straw right size shape easy clean pop dishwasher	Positive
Great feel quality use	Positive
love straw even though little bit thick ok make ideal milkshake easy clean brush provide really like cotton bag come protect see glance drawer good value money would recommend	Positive
seem little heavy first function well robust clean easily glass likely last long harm environment Especially good anybody find difficult drink enough fluid cold warm get horrible aftertaste get plastic paper	Positive
glass straw lovely look nice change look metallic taste knock teeth get metal straw course well environment plastic paper straw Packaging good simple wastage star thanks	Positive
Love glass straw easy clean	Positive
Love love love Cute glass horrible taste like metal one get daughter rise gold look nice taste horrid glass one r amaze easy clean hopefully brake cry lol pack cute lil bag cleaner must tired paper one	Positive
Love glass straw use usual soft drink also wide enough enjoy milk shake smoothie Really easy clean handy wee brush provide bonus see inside glass straw make sure everything clean	Positive
recently buy water container come SS straw look glass replacement concern would come would something flimsy without nice round end worry set absolutely perfect	Positive
know bit protect environment get glass reusable straw seem like good idea get straws straight four bent Note also come two different diameter internal diameter approximately mm mm mm one resemble regular plastic straw large size thing like thick milkshake length straw cm also get two cleaning brush quite reach way straw little cloth bag keep together absolutely fine robust expect glass straw grea…	Positive
perfect usable alternative plastic straw family love Good price	Positive
Great value quality product	Positive
Glass straw really lovely Gave star hop would curve top know description say small one great mix Bought son new flat Used yesterday Xmas day perfect	Positive
Glass straw Good quality Could large bore otherwise pretty good really	Positive
love replaces many plastic straw guest colour straw pipe cleaner right size Great mix shorter taller straw pleased item	Positive
Would highly recommend straw colour great great drink	Positive
OK purpose buy colour different identify drink get multicoloured one colour list description almost exactly shade would notice difference line next various people glass able tell apart Slightly annoy give description state exactly colour get	Positive
like Hay design one good purchase	Positive
LOVELY Nice quality pleasure drink brush supply ensures clean efficiently Highly recommend	Positive
Love Fast delivery	Positive
want Solid good value	Positive
use plastic bamboo stainless steel straw far outcompete downside easily transportable make glass therefore fragile aforementioned straw type	Positive
Great straw taste others buy protect daughter brace use hot liquid like tea soup work really well Easy clean thumbs	Positive
Good product	Positive
love glass straw see clean inside much hygienic plastic favourite household	Positive
say description wide usual good smoothy milkshake really buy want thick liquid	Positive
Good value	Positive
Excellent alternative plastic straw Easy clean good environment	Positive
always use straw discover glass straw happy straw safe sturdy strong use morning smoothy easy clean straw cleaner left bit straw	Positive
good	Positive
much write straw Solid piece great environment smooth edge avoid cut sturdy glass still use care plenty choice quite long issue Measure glass straw size ratio get good idea	Positive
buy sister care package Christmas go well Easily wash come package well intact	Positive
really like long inch glass straw due long others ml coke glass bottle great thick milk shake smoothy prefer glass stainless see clean metallic taste lip	Positive
like straw sure type straw would like best advise dentist drink good teeth drink straw buy could try various sort attractive straw supply good box good variety would recommend	Positive
Lovely selection straw choose mood cocktail	Positive
look reusable straw never sure one get try paper straw get soggy drink Iam glad someone thought introduce variety pack order delight see different type silicone glass steel bamboo type reusable straw could imagine really happy product elder daughter like fancy glass straw young one like colorful swirl one silicone one ideal toddler really love little brush come kid easily clean straw use Iam impr…	Positive
perfect gift combo partner recently move new place need new reusable straw Love come something clean LOVE variety colour shape material favourite straw glass one use time look around one reusable straw use use strong durable aesthetically cute look change flavour drink either problem get straw come pop milkshakes buy perfect variety environmentally friendly Really glad buy	Positive
Great buy happy well worth money	Positive
buy expect cheap bad guality straw surprise lot Amazing idea thank saving ocean silicon one number one bag	Positive
Comes nicely package even brush clean	Positive
Really good reusable straw smooth finish sturdy Good thicker drink Happy purchase Really good reusable straw smooth finish sturdy Good thicker drink Happy purchase	Positive
Love Finally find something use Really hate paperstraws dislike metal silicone straw desperate find something replace plastic straw	Negative
Great Value itemNicer metal straw slightly wider good smoothiesVery happy purchase	Positive
jar brilliant pretty make change plain Mason jar lid problem find start show rust spot quickly remove	Positive
really like jar bear mind loose colour wash machine also strows clean inside drink smoothy probably disposable strows well idea	Positive
Perfect like picture Nan use smoothy place box inside box added protection glass lid come wrap bubble wrap glass sturdy damage arrive one day early well pleased test glass leak lid small drop liquid come whole straw turned upside Overall happy purchase sister Thank	Positive
Liked look would prefer non plastic straw	Positive
well make use beer without top cocktail top straw like metal straw	Positive
really like glass colour amaze good grippy glass perfect size hold hand kid cant spill drink get knock thick glass keep icy drink cool straw funny taste first even wash tho glad buy odd something high summer	Positive
Although glass look nice one break others get mist crack plus metal straw clean fantastic	Positive
Great look glass drink look exotic even sit yard town center p	Positive
Simple glass straw Easy clean bung dishwasher cuttlery basket seem thats need buy metal straw first mistake theyre horrid make everything metalic twang glass straw perfect Havent single one break since Kids love straw environmentally friendly	Positive
Good quality Came quickly Loved	Positive
straw high quality price absolutely amazing	Positive
perfect crack drinking session	Positive
son love love price	Positive
Used fizzy drink	Neutral
Bought saw someone else look really good great alternate metal one use manage keep clean easy break Highly recommend	Positive
buy quite different straw since plastic one hard come buy silicone straw metal one glass one alot nicer drink find easy clean brush come	Positive
Perfect standard straw complain work issue holesCheaper local price	Positive
Got granny live support living Unfortunately reusable straw option great alternative good value money	Positive
straw high quality quite long flexible use drink hot cold drink available different bright colour attractive colourful convenient drink	Positive
Great length durable easy clean stick drink suck drink travel straw mouth ridge stop use upside cup lid stop fall tip say cup upside test though Drink may may go floor Recommend	Positive
Fun colour look great	Positive
Missing straw mean receive need full	Negative
bit unusual use actually use cat toy Although nephew love drink reccomended use straw help teethe kitten perfect soon discover also love play fetch tie knot make extra fun play nice strong use brand last minute sharp chompers one last forever even though plastic would definitely able get several us drink one buy one extra long twisty bit make lot fun Please let know helpful even though unconventi…	Positive
Great straw colour pastel neon rather bright one show	Positive
Love keep buying good quality thing would let know buy colour last pack buy pastel colour bright like image	Positive
kerp cupboard display beautifully	Positive
Kids love plastic like back old day	Positive
actually surprised good wide straws great thick milkshake durable easy clean reuse flexible enough shape toddler nice colour	Positive
Really happy purchase Love fact use straw without negative impact environment feel well make sturdy fear break	Positive
Prefer use glass make drink taste different great bit long old one	Positive
Ive end throw away snap	Neutral
exactly suppose quality great	Positive
Super purchase great colour kid love Cleaned nicely time already good saving	Positive
Bought sometimes paper straw last great wash use feel quite durable well	Positive
glad find Hate use paper straw	Negative
job	Neutral
Prefer cm shorter millimetre less diameter bring standard size however firm durable job	Negative
Straws great quality	Positive
Brilliant none recycled paper rubbish plastic fantastic	Positive
brilliant know plastic straw need go paper one really naff many way Hence need handbag Absolutely fab whether teeth friendly soft drink slurp frappe milkshake straw sort taint nice use little telescopic clean brush easy use store pack meant happy recipient review really everyone happy	Positive
like light easy attach onto bag belt help use paper straw metal straw also reusable especially go event	Positive
Small enough keep bag easy clean adjustable size	Positive
silicone mouth peace become loose drink brew wash bowl Nevertheless brilliant use every drink get juice eat fruit	Positive
lot full size reusable straw home practical Folds nice compact size bonus travel case telescopic cleaning brush use lot holiday	Positive
Love straw One everyone family Gorgeous colour cute portable perfect glass size order one reason leave straw behind festival doh Ordered holiday mindful ensure bring home easy clean Highly recommend	Positive
Started really well great straw us suck straw retracts helpful	Positive
compact great take anywhere Including work drink coffee fix day straw due whiten teeth	Positive
buy avid coffee drinker help prevent teeth strain last month move onto use pretty much drink reusable alternative metal straw nice alternative Although couple bug bear First CLEAN STRAW THOROUGHLY use first time find piece hard plastic one guess manufacturing remove properly straw fine something manufacture need avoid safety customer Secondly initial plastic taste either get use diminishes couple…	Positive
buy avoid plastic single use girl love drink milk straw arrive split message company photo send new straws promptly new straw locate six month always rinse quickly tap use pop dishwasher great long girl nibble	Positive
buy year old daughter perfect cup drink Long wide enough drink even thicker smoothie	Positive
Brilliant toddler toothache dishwasher safe	Positive
Worth money	Positive
exactly specify	Positive
ecofriendly	Neutral
Fantastic colour reusable durable Highly recommend	Positive
Children love straw	Positive
Colour	Neutral
purchase straw Reasonably price pretty color good value money	Positive
Durable good quality Better expect please	Positive
buy two pack business Straws fine short	Positive
look mm straw age Alternative sit deliver thin straws Sturdy strong delivered quickly	Positive
Product described satisfied	Positive
day eco good paper one specially kid drink slowly	Positive
Look groovy work expect	Neutral
Kids like sort	Neutral
Comes clean Looks fancy Really happy	Positive
good first lot short Struggle pint glass Still great value	Positive
great strong straw	Positive
Excellent	Positive
One many bad experience paper straw go soggy drink milkshake Mcdonalds home lockdown family request reusable straw saw love idea straight curve straw come cleaning brush Took get use taste cold metal generally pleased straw use time house	Positive
Product slightly delay seller reassure way Arrived next day everything say description partner moon bring straw everywhere go Every little help save environment Thanks	Negative
item described buy	Neutral
person MS get seizure also mean consume soup via straw eat glad say consume soup via straw	Positive
Great product come little cotton bag storage Mixture angled straw straight one Brush come clean fit clean straw Excellent product hope never buy straw	Positive
Great product definitely rise gold colour like dark copper disappointing Comes nice cleaning brush	Positive
Great straw really pleased Good value money	Positive
metal straws look good come cleaning equipment sturdy product good value	Positive
Eco friendly straw option Drinking G metal tube take bit get use Easy bung dishwasher reuse	Positive
straight bend plus clean brush little bag OK metal straw take bit get use	Positive
Partner love like use plastic paper straw help lot	Positive
Purchased attempt replace plastic straw Polar Gear kid drink cup unfortunately diameter bit big bit wide McDonald straw go dishwasher couple time also taste bit funny sure get much use unless figure way neutralise smell dishwasher child silicone plate also pick dishwasher smell guess really colour lovely though box contain small bag little pipe clean style brush Would recommend hand wash	Positive
straw seem pretty good handwash use smell bendy still sturdy enough stir drink example mix milk tea worry straw flimsy mix fine issue product description unboxing official video state cotton carry bag hop use carry around show picture bag miss hop able contact seller separately seem find option	Positive
Great alternative plastic straw hopefully last long time Prompt delivery described	Positive
Got smoothy nice colour job easy clean	Positive
Bought grandchild go Paper straw replace plastic impossible toddler use highly recommend silicone straw durable easy clean downside wide fit juice carton Otherwise brilliant	Positive
weird plasticy smell taste	Negative
Ordered straw alternative metal harder clean make noise glass must say good quality expect quite wide may suitable cup lid tumbler ect easy clean bag great storage	Positive
Recommended	Neutral
great come drawstring bag selection different straw include thicker one smoothy slushies etc perfect normal size one one bent end straight Easy clean brush provide	Positive
straw use stirrer make quite useful	Positive
Never use stainless steel straw life game changer McDonald milkshake taste great	Positive
Really good Came quickly state online	Positive
Great price	Positive
straw great kid cup replace straw Halloween cup cheap snap straw solid durable Great selection colour length good cup theyre use Thanks include brush easy scrub get clean	Positive
Wanted metal durability cleanability need extend one Chose seem fit bill range size neat bag brush silicone mouthpiece Ideal hot cold really pleased make drink easy action time encourage drinking	Positive
Nice little pack storage pouch Everyone invest usable straw convenient Keep set car home need plastic straw soggy paper one ever Highly recommend	Positive
easy clean pipe cleaner	Positive
Exactly look Easy clean different size make perfect range drink nothing bad thick milkshake thin paper straw clean brush case nice addition wry happy purchase happy recommend	Positive
Easy clean Love product	Positive
far sturdy expect really good value money Good length nice colour reusable well planet	Positive
Great straw buy hot drink teeth whiten come useful zip pouch easy pop bag wash straw dishwasher	Positive
Fits perfectly GnT glass	Positive
Got short straw cocktail cm fit G bowl old fashioneds perfectly set x gold x silver x rise gold copper x multicoloured rainbowy one Used lot	Positive
Lovely cute little straw come handy brush clean use stick dishwasher star colour slightly start wear great little straws nonetheless Lovely size little girls cup also cocktail glass impressed overall great price also	Positive
Perfect people like like paper straw wish stop forget go buy dozen	Positive
perfect use short alcoholic drink wife use gin tonic short glass ice Due straw stainless steel go cold quickly make drink stay cooler long definitely worth every penny	Positive
Great size glass cup	Positive
arrived quickly buy several pack make xmas cocktail hamper reasonable price one pack us Already put use ideal cocktail sturdy enough act like swizzle stick stirrer also reckon one extra benefit metal use drink contain ice also ensure liquid come straw remain chill slim cleaning brush work well pleased buy	Positive
Im happy order child love also like taste paper drink something use happy Good walue good product	Positive
Great length durable easy clean stick drink suck drink travel straw mouth ridge stop use upside cup lid stop fall tip say cup upside test though Drink may may go floor Recommend	Positive
Great product nice quality little long side	Positive
Got copper Moscow mule mug perfect size Dishwasher safe	Positive
Easy useEasy clean reuse	Positive
Used plastic straw stabilise solar powered fountain garden Worked perfectly could dawn size clear plastic make practically invisible Good purchase	Positive
Easy clean fit size glass water bottle	Positive
want plastic straw want go reuse perfect quite large easy clean	Positive
Thought would give allow tight fit around inside lip bottle however make hard plastic crack pressure Applies heat remould around lip work well	Negative
Got straw encourage year old drink milk drink cup ask straw got cut one half usual length straw bit long kid plonk cup sip milk second Beautiful colour easy clean fun little one drink milk juice smoothy	Positive
Silicone Reusable Straws brush easy daughter use mumand servant get clean Lucky wide skinny pipe cleaner make task doddle last go strong soft pop bag handy never buy straw	Positive
Ordered go cruise want paper one go soggy fair completely forget day come bag brush clean ideal cupboard	Positive
love bendy straw kid love thank	Positive
good	Positive
Much economical environmentally friendly plastic straw transfer flavour straw drink	Positive
straw good Especially diameter readily allow drink smoothy little suck good way one time use straw taste silicone product easy clean mm bottle brush	Positive
Easy clean durable	Positive
Great hot cold drink would like something place end drink	Positive
Great metal Straws	Positive
Love great	Positive
nice metal straw last long time kid dont mind use bonus	Positive
good quality seem durable fit purpose	Positive
high quality product look good kitchen easy clean	Positive
Nice product easy clean	Positive
Straws ideal disabled son chew doent spill drink top	Positive
Long need tall glass also buy long straw cleaner great value	Positive
FINALLY find reusable hard plastic straw DISHWASHER SAFE put cutlery holder work treat finally feel like reusable straw actually clean unlike feeling hand wash straw brush thick type great like use flask hot drink although must add recommend use hot drink cause issue far like bend break must resistant certain temperature dishwasher safe definitely recommend give go like get away silicone metal st…	Positive
good love nice colour u get pack straw white box everyone bay	Positive
couple month adorable look great cocktail	Positive
Great value money	Positive
straw firstly look really pretty Love reusable also sturdy durable Mine buy cocktail bucket party hold one get broken easy clean come brush also pop mine top rack dishwasher still perfect	Positive
One review straight point Great sturdy put dishwasher Say bye straw bit long cut	Positive
lovely straws great colour side brush short able clean top bottom one go hard clean go end potentially push dirt middle	Positive
Absolutely fabulous Easy clean arrive described	Positive
Great quality come lovely bag Quite long fit well bottle large glass little long mug glass	Positive
Perfect reusable straw cleaning brush	Positive
Reasonable price deliver quickly good quality	Positive
good beautiful color	Positive
Great straw	Positive
Great product	Positive
Like product straw could collapsible	Neutral
use water milkshake work well Love straw rubber top also straw slant bottom much good normal straw also lye sofa drink without make mess Good quality	Positive
Bought use boba tea Everything great straw bit small glass lid face awfully close lid drink anything low glass	Negative
last long start crack recommend	Negative
Perfect Came Spare Lids Incase Others Break Packaged Really Well Quiet Heavy Good Happy Customer	Positive
Sturdy n durable	Neutral
great value money Good quality vibrant colour one work one home buy	Positive
Note low straw dent bottom Note cup large think nice bubble tea hard carry around fit cup holder	Positive
Overall great product house easy clean wire brush provide package nicely	Positive
straw good quality easy clean come thin long brush taste like metal drinking	Positive
Good value money well package Used hot drink problem	Positive
work well	Neutral
present child good quality get cleaning kit include make easy clean highly recommend last well wash several time continue look good shin good alternative people care environment	Positive
Every household thesis	Neutral
Great product kid	Positive
Kids love	Positive
buy straw summer drink well make super cute	Positive
love love butterfly cute straw make glass feel fragile bend slightly hard clean overall love cuteness	Positive
Every butterfly break straw fragile one time set gently counter wing break	Positive
straw single handedly catalyst improved hydration love glass throw utensils basket dishwasher clean perfectly love pretty use use time	Positive
Getting rid plastic like feel stainless steel glass straw break husband prove drop handful broken two drop water bottle shard pretty clean say really durable run dishwasher come great Love way feel lip Ima gon na get	Positive
straw cute functional glass way easy clean stainless steel straw Plus see know still dirty stick one drink highly recommend	Positive
order pink orange straw multiple time love issue time order teal well confused teal one come completely different brand box box also break little weary try order match quantity state description	Negative
Way good paper one straw break two piece	Positive
fear break straw use clean completely safe drinking utensil	Positive
always use straw discover glass straw happy straw safe sturdy strong use morning smoothy easy clean straw cleaner left bit straw	Positive
advertise straw slight wide average straw Macca plastic straw old Height Lovely colour taste Love environmentally friendly able keep clean think people wash hand touch straw drink enjoy meal glass careful drop	Positive
use straw lot say well teeth Instead buy box disposable straw constantly opt well wallet well environment Plus glass flavorless unlike plastic paper straw highly encourage people use glass straw bit lager diameter use use big thumb	Positive
straw glass great easily wash give drink aftertaste plus help save environment buy plastic straw since start use glass straw also make cocktail look lot elegant plastic straw	Positive
buy hop replace plastic Starbucks straw come tumbler straw fit hole however sturdy easy clean bristle provide keep	Positive
love love love glass straw influence buy never want use anything glass straw want order short one small glass	Positive
bad notice inner diameter straw order use primarily thick smoothy diameter work well less dense liquid straight straw easy clean soapy water first place run water immediately cleaning brush work well straight straw well straws bent top	Positive
glass straw improvement metal plastic stainless steel one taste everything water ice coffee much clean well use like mix straight bent straw include cleaning piece However one straw already crack little scary even though look like clean break tell tiny piece glass may still come trash go Even delicate still worth carefully inspect straw use case crack	Positive
Great straw less plastic waste Love look Easy clean	Positive
Great quality	Positive
recently purchase straw use week absolutely love easy clean like much metal straw would definitely recommend	Positive
buy inch mm straw need taller straw wide average glass straw fit smoothie cup receive inch straw short cup mm little less wide make useless give two star since come unbroken ORDER want inch straw straw mm wide much small	Negative
Quality product make drink easy sip Stylish Convenient cleaning brush supply along Glass Straws make easy clean straw	Positive
High quality premium straw Highly recommend long great large cup	Positive
awesome See make sure fully clean Sturdy drop one think sure go break break even crack chip know live without long	Positive
Easy clean safe thickness Great straw	Positive
straw great see review say mold quickly come clean think happen first quickly realize metal straw cleaning brush scrap bend straw cleaning leave somewhat scratch see actually mold recommend straw thick sturdy make drinking kind drink fun	Positive
get great price sale like sturdy glass smooth hole size large enough drink protein shake drop know sensitive drop Overall happy	Positive
great easy clean	Positive
live without straw literally obsess	Positive
really like smoothy glass without lid big fit opening lid insulated cup take everywhere still use metal plastic straw	Positive
dont use straw im reguarded let tell snap em half throw mapp gas torch em second later get mad glassies demand cent piece cant go wrong even bother clean throw em away grab new freshie accentuate bend one side turn glassie bowl water pipe sweet borosilicate coe ever trade name hard bakeable glass escape brain right youll definitely need get em HOTT work either strong mapp gas torch kind propane r…	Positive
great short glass straw order past Good straw however small cup	Positive
Absolutely love glass straw Decided get pack colorful one add collection Makes everything taste fresh use everyday keep clean something particular transparent help see build use use Overall pack colorful straw great deal Super cute make drink anything fun	Positive
Great quality	Positive
really great Worth purchase	Positive
straw super cute course color excited break half really sure get replace	Positive
Two straw come broken	Negative
first set straw receive break return exchange However second set take forever come straw come broken buy chance break sharp piece deliver	Negative
Easy keep clean good plastic straw	Positive
beautiful get gift husband love love love nice purchase regret	Positive
good	Positive
worry Starbucks give straw LOL keep car Love	Positive
Trust need life look beautiful authentic also presently surprise find extra pack straw say free gift box maybe	Positive
great quality issue order resolve issue timely manner	Positive
receive broken straw still happy use glass straw year like plastic plastic use home lock lock extended storage also prefer glass stainless steel see clean order box x box x straw seem strong last long time Thank	Positive
keep break glass straw decide bite bullet buy bulk happy Also reason break like others think glass thicker fit different size Yetis	Positive
use straws time great order clear one though	Positive
awesome straw easy clean Highly recommend	Positive
Took vacation pleased	Positive
Strong glass straw Easy clean super convenient take everywhere	Positive
Love Super practical clean perfect height width smoothy every day	Positive
cute great value	Positive
Easy travel	Positive
great replacement plastic straw reusable single use use prior purchase size option good someone use multiple sized cup use one currently use size option Either way work well far happy quality price pay	Positive
AVOIDING USING PLASTIC MUCH POSSIBLE GETS EASIER EVERY DAY GLASS STRAWS BEST INVENTION REPLACE PLASTIC STRAWS TOTALLY RECOMMEND PRODUCT	Positive
dink lot smoothy kid love chocolate milk always clean straw felt like take twice long make sure get clean inside since kid bad rinse thing use could never tell stuff still stick inside straw initially hesitant get glass straw fear would easily break decide give try glad straw thick glass feel durable able withstand daily use even drop couple floor break chip best part though clean see know clean …	Positive
CHILDREN MADE REAL GLASS Pretty sturdy right size personally love enhance coolness cool drink perfect use glass plastic cup run warm water thru use cleaning tool include set love	Positive
Great smoothy	Positive
Great clear glass straw Durable easy clean	Positive
glad get exactly think aesthetically please	Positive
wish glass thick feel weird mouth thickness cause drink feel less cold	Negative
Love use covered clear glass ball jar style cup lid opening straw bedside nightstand straw large diameter standard straw understandably would fairly fragile thinner diameter straw fit lid small rubber ring around straw hole opening remove purchase stainless steel straw like thought plastic straw water sometimes night stand day like say lid feeling know straw BPA free think stainless would reasona…	Positive
great buy durable thick glass straw always use metal straw want switch glass straw environmentally safe love straw really like two style straw well one straight normal straw bent style Comes many straw well	Positive
love reusable straw one ever use wonder stuck inside plus clean much easy general even usually use pipe cleaner hot water faucet	Positive
replace silicon straw glass straw durable cute easy clean love come straw cleaner get nitty gritty	Positive
skeptical buy perfect Sturdy cute easy clean	Positive
get along glass beer glass Amazon let say love pretty go well kitchen	Positive
pretty wide easy clean use Great smoothy	Positive
glass durable Clean snap	Positive
Absolutely love guest home compliment easy wash hard damage make drink refreshing	Positive
come pictured love glass clear see get dirty need good cleaning throw dish washer hold well love package come little brush clean thoroughly	Positive
Love straw smoothy regular drink Better stainless steel see dirty feel nice drink	Positive
Well package concern delivery item place lover drink glass even see glass straw option thrill oversized smoothie straw everything hesitate Treat	Neutral
best quality price find excellent worry boba straw small ball disappoint	Positive
Easy clean large Seem durable	Positive
good product	Positive
disastrous purchase set silicone straw decide try glass instead perfect daily smoothy Good quality easy clean	Positive
cute aesthetically please like use Bought tik tok wish	Positive
receive damage broken glass straw order Please send replacement along return label Thank	Negative
straw glass include clean seem well make sure else could expect	Positive
Bought glass straw Amazon last year Heykirhome brand want get additional straw decide order European brand even price per piece end x obviously good quality look little different thicker glass overall diameter mm small make hole small slightly green glass obvious except end come well package nice quality brush unfortunately brush thick stiff straw also small square ish logo etch close one end obt…	Negative
hate plastic straw glass straw High quality make Right thickness smooth rounded end safety reason Easy clean come cleaning brush Right length inch short medium glass mug bit pricey pay quality longevity use year love	Positive
Great ingest white powder super easy clean friend think class	Positive
Although people would use glass straw sip cocktail drink choice green juice freshly press twice day gorgeous glass straw perfect size fit oz mason jar water glass without flip managable amount juice help stay consistent health routine despite sometimes pleasant taste vegetable juice glass straw market long unless stick tall vessel one absolutely perfect also start use sip hot mushroom coffee avoi…	Positive
little overwhelming shop glass straw first time Amazon many option know one safe put mouth Given glass create equal decide go cheap hour hour search HALM really catch attention purpose concept behind business show global view consciousness human life decide jump give try even without review could reference time almost four month daily usage accidentally drop sink numerous time far CHIP BREAK stra…	Positive
Perfect cocktail also perfect anything Used smoothy Wish get short one get standard long one lot versatile Wish could find size metal plastic kid though	Positive
kid drink hot tea perfect prevent spill adult help use straw prevent black tea coffee stain teeth Since use hot drink want something non plastic clear glass great concept allow see dirt plastic metal brush come perfect clean straw need Overall great purchase little pricey definitely get pay	Positive
love use keep coffee stain teeth short size perfect coffee mug would never use plastic straw hot coffee leach BPA plus course want add plastic trash ocean already metal straw impossible use coffee get hot burn lip Also glass much appeal lip metal Glass choice use week seem really strong already drop floor good new last stain free coffee pleasure	Positive
Handy straw pack back night concern use straw public place wash use zillion time good environment well Easy clean come little brush good quality good price	Positive
straw handy instead drink whole glass	Positive
lovely straws v nicely present could maybe slightly long would buy Im think could make nice present also	Positive
Excellent reuse	Positive
Ich bin begeistert von den Stroh Halmen Bei der Metall Ausf hrung hat man ja gelegentlich da Gef hl das die Getr nke irgend wie anders schmecken Das ist bei den Glashalmen nicht der Fall Die Rundung Ende f hlt sich im Mund echt gut Insgesamt ein sch ne Cocktail Erlebnis und auch Optisch machen sie im Glas Die Reinigung ist kinderleicht Wir stellen sie einfach Sp lmaschine da geht echt gut Ansonst…	Neutral
use straw lot say well teeth Instead buy box disposable straw constantly opt well wallet well environment Plus glass flavorless unlike plastic paper straw highly encourage people use glass straw bit lager diameter use use big thumb	Positive
straw glass great easily wash give drink aftertaste plus help save environment buy plastic straw since start use glass straw also make cocktail look lot elegant plastic straw	Positive
buy hop replace plastic Starbucks straw come tumbler straw fit hole however sturdy easy clean bristle provide keep	Positive
love love love glass straw influence buy never want use anything glass straw want order short one small glass	Positive
bad notice inner diameter straw order use primarily thick smoothy diameter work well less dense liquid straight straw easy clean soapy water first place run water immediately cleaning brush work well straight straw well straws bent top	Positive
glass straw improvement metal plastic stainless steel one taste everything water ice coffee much clean well use like mix straight bent straw include cleaning piece However one straw already crack little scary even though look like clean break tell tiny piece glass may still come trash go Even delicate still worth carefully inspect straw use case crack	Positive
Great straw less plastic waste Love look Easy clean	Positive
Great quality	Positive
recently purchase straw use week absolutely love easy clean like much metal straw would definitely recommend	Positive
buy inch mm straw need taller straw wide average glass straw fit smoothie cup receive inch straw short cup mm little less wide make useless give two star since come unbroken ORDER want inch straw straw mm wide much small	Negative
Quality product make drink easy sip Stylish Convenient cleaning brush supply along Glass Straws make easy clean straw	Positive
High quality premium straw Highly recommend long great large cup	Positive
dink lot smoothy kid love chocolate milk always clean straw felt like take twice long make sure get clean inside since kid bad rinse thing use could never tell stuff still stick inside straw initially hesitant get glass straw fear would easily break decide give try glad straw thick glass feel durable able withstand daily use even drop couple floor break chip best part though clean see know clean …	Positive
CHILDREN MADE REAL GLASS Pretty sturdy right size personally love enhance coolness cool drink perfect use glass plastic cup run warm water thru use cleaning tool include set love	Positive
Great smoothy	Positive
Great clear glass straw Durable easy clean	Positive
glad get exactly think aesthetically please	Positive
wish glass thick feel weird mouth thickness cause drink feel less cold	Negative
Love use covered clear glass ball jar style cup lid opening straw bedside nightstand straw large diameter standard straw understandably would fairly fragile thinner diameter straw fit lid small rubber ring around straw hole opening remove purchase stainless steel straw like thought plastic straw water sometimes night stand day like say lid feeling know straw BPA free think stainless would reasona…	Positive
great buy durable thick glass straw always use metal straw want switch glass straw environmentally safe love straw really like two style straw well one straight normal straw bent style Comes many straw well	Positive
Straws easy clean durable	Positive
love glass straw Yes glass one must super careful let drop make milk carton ice coffee look aesthetically please	Positive
love esthetically please	Positive
quality great sturdy want reusable straw want something smushy like silicone PROS expect Greener option plastic Bent option great Cleaning assess cleanliness breeze sure suppose pop mine dishwasher PROS expect glass thick sturdy Stuff taste well plastic cup v glass cup diameter big expect good way look really classyCONS expect clink around quite bit glass cup use annoy bit realize usually chew st…	Positive
love durable easy clean	Positive
Packaged nicely described	Positive
glass break two glass straw break small cylinder glass nearly invisible Thankfully notice drink half glass liquid sure inspect tube long end especially ice cup container use finger feel end glass straw easy look finger unlikely get cut guarantee	Positive
love soo cute durable	Positive
like fact glass straw transparent clean straw cleaner enclose package fact curve one straight one variety	Positive
get use instead plastic straw Stanley Adventure Quencher oz come perfect Height diameter fit cup perfect	Positive
Perfect straw giant yeti brumates	Positive
search high low glass straw oz Stanley Quencher brand find work perfect	Positive
afraid would careful break strong havent broken one yet happy quality fit perfectly glass water bottle	Positive
really want switch entirely reusable straw problem find right one Metal straw funny metallic taste silicone plastic straw pick oder taste never go away matter thoroughly clean glass straw exactly need love clear SEE clean add flavor taste glass careful sturdy drop one hardwood floor break happy purchase Oh also tall enough really tall water bottle	Positive
Loved length shipping problem arrive broken want drive broken glass return get new one	Positive
Great product one straw come broken seem strong Hopefully make right	Positive
nice glass straw Good match Simple Morden oz classic	Positive
Da e keine Plastikhalme mehr zu kaufen gibt habe ich mich f r zu Hause f r diese Glashalme entschieden Ich habe inzwischen ziemlich alle Gr en der von Firma Halm produzierten Halme Sie sind wirklich robust sind sehr leicht zu reinigen im Gegensatz zu Edelstahlhalmen sieht man wo der Dreck sitzt man kann sie sogar die Geschirrsp lmaschine den Besteckkorb stellen und nat rlich sind sie geschmacksne…	Neutral
Bin sehr positiv berrascht Ich habe mit Metallhalmen gelieb ugelt weil ich dachte die Glasteile w rden zu schnell kaputt gehen aber das ist kein Problem Ich kann ohne Angst im Glas mit Eisw rfeln rumr hren und auch wenn Sie mal auf der Sp le runterfallen oder rumrollen sind keine Besch digungen zu erkennen	Neutral
Ich bin froh mit diese Strohhalme gekauft zu haben Ich habe eine sehr hohe Trinkflasche und kein Strohhalm hat reingepasst und ging der Flasche verloren doch dann habe ich diese hier gefunden und kann nun endlich au der Flasche trinken Die Strohhalme sind sehr dick einfach super	Positive
Die Strohhalme sehen gut au und sind sehr stabil Haben bei mir auch einen Sturz au cm H berstanden Sind Sp lmaschinen tauglich und k nnen mit der passenden B rste von Hand gereinigt werden	Neutral
Die Glas Strohhalme sind super Ich steck sie oft eine l Mineralwasserflasche Da schaut dann noch ein kleines St ck Strohhalm raus Perfekt Habe verschiedene Halm Gr en und bin immer noch begeistert	Positive
Surprised quality make true borosilicate glass fell floor many time never break Finally quality product like last life time grow miss time less consumption less waist materialism allow human focus essential life	Positive
rough glass glass straw hold easy clean	Positive
love straw Seriously Makes drink much water happy find pretty large make great smoothie straw clean breeze hat previous reusable straw never felt like could really get clean side thick sturdy downside large fit lid example fit YETI mag slider style lid check make sure fit favorite drink ware	Positive
Would give star arrive non break unfortunately two straw arrive damaged Return easy thanks whole food Amazon quickly ship new one buy rather steel see whether clean Plastic healthy appreciate glass available careful clean tho glass	Positive
break way easily	Positive
Thick glass Easy clean	Positive
straw make well quite want seem little long everyday use sure measure drinking glass likely use know length need also little large circumference visualize probably glass thick certainly want thin glass feature toss Also straw would absolutely best drink liquid acid lemonade case drink directly whatever hold liquid use straw short decide hard plastic straw adequate importantly absolutely replace t…	Positive
High quality perfect length size use hot cold drink	Positive
like plastic straw wimpy paper straw glass straw feel look nice always carry couple eat lot straw include give friend sick plastic paper well	Negative
perfect every way Love come cleaner durable strong	Positive
Got set good deal heavily use already drop accident time break wider even use boba thick smoothy shake Highly recommend	Positive
personally love straw get good amount price also multiple cleaner two different straw shape perfect solution year old make smoothy milkshake since run disposable straw easily smooth well love	Positive
love straw get many little brush clean thick durable share mine family love Highly recommend	Positive
perfect Great value	Positive
love use reusable straw	Positive
Amazing use everyday	Positive
Mir hat gefallen das die Strohhalme gut verpackt waren und somit alle heil angekommen sind Man kann gut mit ihnen trinken Es gibt keinen Unterschied zu den Plastik Strohhalmen Zug Robustheit und Haltbarkeit kann ich noch nicht viel sagen da ich sie ja bisher nur einmal benutzt habe Aber sie kommen mir stabil vor Trotzdem denke ich mus man vorsichtig damit umgehen mir nicht gut gefallen hat hat ni…	Neutral
Zuerst das positive guter umweltfreundlicher Ersatz zu Kunststoff Preis VerpackungNegativ entgegen der Beschreibung sind sie nicht unzerbrechlich ich finde sie einfach sch ner al welche aus Edelstahl und die Beschreibung deutete darauf hin das sie durch ihre Robustheit auch f r Kinder geeignet sind Tag nach Lieferung viel meinem Sohn schon der erste Glashalm au die Fliesen und zersplitterte vor s…	Positive
Habe den Artikel November f r gekauft Lieferung erfolgte schnell und sicher verpackt Habe bisher nur einen Gebrauch wie vermutlich bei den meisten ist der Aspekt Umweltschutz wichtig bei der Kaufentscheidung Bin sehr Zufrieden mit dem Kauf guter Durchfluss wie auf den Bildern zu sehen werden B rsten zur Reinigung mitgeliefert Insgesamt sehr gut gelungenes Produkt Top Preis Leistungsverh ltnis Ger…	Positive
Die Glasstrohhalme kamen bei uns unversehrt Sie waren gut verpackt Wir hatten keine abgebrochen R nder Die Halme sich wirken sehr hochwertig haben keinen Eigengeschmack oder Geruch Wir reinigen die Halme von Hand einwandfrei funktioniert Die mitgelieferten B rsten passen gut und erf llen ihren Zweck	Neutral
Wer Plastik verteufelt und wem Metall zu unangenehm den Z hnen ist der hat den Annvchi Glasstrohhalmen eine vern nftige Alternative Die Qualit ist gut Der K ufer bekommt Trinkhalme grad und oberen Ende geknickte Dazu noch Reinigungsb rsten Grobmotoriker sollten allerdings ein wenig Vorsicht walten lassen bei der Benutzung Zwar ist da Glas solide doch es ist nur Glas Ich w rde diesis Produkt auf j…	Neutral
great use time	Positive
great quality perfect size smoothy Super easy clean also	Positive
Good buy Look good really use yet look good	Positive
Review HAUTOCO Pack Glass Straw x mm Reusable Drinking StrawsThese thick glass well make think would take quite force break one typically use metal straw insulated cup lid large fit opening hop use purpose clear would easily see need clean Comes included pipe cleaner course use drink cup without lid find lid large enough hole Maybe time find big lid make good use affordable price last good long t…	Positive
set straw come straight bent glass straw heat shatter resistant use hot cold drink comfortably without worry shatter less gentle sink hold fine smooth large opening straws good suck smoothy milkshake Two pipe clean brush also include thoroughly clean straw use love good environment metallic aftertaste get cold like metal straw drink frozen drink	Positive
new favorite straw drink love pack come many easy clean	Positive
realize reusable straw prefer glass easy see clean metallic taste glass recycle one glass straw house order straw seem smooth durable remember glass use frozen banana smoothie clogging like come cleaner many pack go share friend	Positive
use daily coffee perfect like bit thicker see fragile come handy scrub brush get inside straw need find toss dishwasher work fine	Positive
great straws glass straw like live quality one use bit longer wide current one negative fit hole dishwasher silverware compartment open top put stupid little complaint great highly recommend	Positive
satisfied purchase	Positive
look strong practical Sincerely recommend	Positive
Schnelle Lieferung Artikel wie beschrieben	Neutral
Qualit top	Positive
Der Umwelt zu Liebe wurden die Kunststoff Strohhalme aus den Regalen verbannt Die Alternative ist nicht wirklich eine Alternative denn Papierstrohhalme weichen mit der Zeit trotz Beschichtung auf Auch geschmacklich macht Kunststoff zu Papier au meiner Sicht einen gro en Unterschied Nun bietet HAUTOCO mit seinen Glas Strohhalmen eine echte Alternative Mit cm L nge passen die Halme fast jedes Glas …	Positive
baby save lot buy plastic straw also save planet little little drink glass straw year break single one clean super easy rinse right use sit sink put dishwasher clean perfectly fine also come two brush occasionally use dishwasher get everything drink taste completely different glass straw might sound crazy true	Positive
Metal straw painful Regular glass straw nice hard clean impossible use smoothy PERFECT thickness McDonald straw make everything taste well Easy clean throw dishwasher without put anything inside straw Perfect size classic coke bottle	Positive
plastic straw Died go Heaven straw worry drink hot drink thru either exposure chemical plastic brush work great Easy clean	Positive
like fact reusable non toxic environment come easy use bottle brush fast clean get clog happen make smoothie little thick Love	Positive
absolutely love glass straw never use plastic straw keep couple car kiddos andthey absolutely love definitely must buy	Positive
straw make feel fancy completely different metal straw taste pretty durable glass	Positive
love straw dislike reusable straw always paranoid clean inside drink lot smoothy clearly tell pack come straw clean straw nice feel look sleek Careful though glass break	Positive
Love great clean since glass	Positive
awesome straw easy clean Highly recommend	Positive
Took vacation pleased	Positive
Strong glass straw Easy clean super convenient take everywhere	Positive
Love Super practical clean perfect height width smoothy every day	Positive
cute great value	Positive
Easy travel	Positive
great replacement plastic straw reusable single use use prior purchase size option good someone use multiple sized cup use one currently use size option Either way work well far happy quality price pay	Positive
AVOIDING USING PLASTIC MUCH POSSIBLE GETS EASIER EVERY DAY GLASS STRAWS BEST INVENTION REPLACE PLASTIC STRAWS TOTALLY RECOMMEND PRODUCT	Positive
straw great month good new scar leave sink hold nice THICK color look cute highly recommend	Positive
love easy clean metal silicone straw far none break get compliment time	Positive
go someone lake house brought hostess gift love Even week later still thank	Positive
good quality come two cleaning tool little disappointed short cup	Negative
really prefer longer wider glass straw thick smoothy milkshake kind short narrow totally fine hop big one color super cute	Positive
color great sturdy accidentally drop one think sure would break nope come little brush make clean breeze world favor use plastic straw	Positive
really like straw size similar regular straw guess wider straw popular right boba tea like way feel prefer narrow straw straw dimension plastic straw one could purchase store except glass feel well obviously environmental advantage	Positive
Love quality	Positive
fun use hard clean Would buy	Positive
stepdaughter want work expect	Neutral
Fun glass hard clean	Positive
yeah use yet wife saw video say always want one buy right hype get wash yet Currently collect dust bottom shelf coffee table Awesome product wish come instruction	Positive
glass hard time fit face really hard use also obvious figure assemble hard use may use twice cleaning run water	Negative
Great kid everyone really reusable without huge mess Hard clean	Positive
	Neutral
Love cool definitely give brain freeze lol	Positive
buy unsure friend love straw say love compare stainless steel plastic silicone try try perfect smoothy even shake	Positive
recommend Fav kitchen item sure	Positive
Perfect straw homemade cup make	Positive
course see coffee video straw Absolutely beautiful complete look worry hear Amazon driver throw box ground surprisingly perfect condition wait order	Positive
Everyone else want	Neutral
glass straw fantastic try rubbery one give away try metal one give away look finally find glass straw believe take long revive glass straw use immediately put dab dish soap top straw run water straw container use Flip around couple time rinse Put aside dry paper plate napkin good go store drawer section primarily chopstick silverware buy clear like color one would easy see cupboard like size long…	Positive
Good quality glass straw Used wine tour drink piccolo car	Positive
love straw thick super easy clean aesthetically please	Positive
El producto e muy lindo se siente resistente sin embargo el empaquetado lleg sin mayor cuidado ven solamente en una bolsa pl stica sin ninguna protecci n adicional ni si quiera la caja en la que aparecen en la foto de la publicaci n de mis popotes llegaron un poco rallados porque se hab movido dentro de la caja de paqueter siendo cristal creo que deber poner atenci n eso de ah en fuera todo bien	Neutral
gustaron mucho buena compra son varios	Neutral
per bonito buena calidad	Neutral
Ideales para batidos bebidas c cteles	Neutral
love cup drink much water daily	Positive
love cup cute great price customer love started offer design cup station market customer much fun	Positive
obsessed Great quality	Positive
Love	Positive
buy coffee bar use home latte wish little big cost perfect give excuse make coffee glass stable lid super cute wash good dishwasher sure first would feel glass straw mind	Positive
prefer straw small diameter wall thinner share husband like create thing blow glass prefer thick wide also prefer bent one like straight one package perfect us order convenient make share extremely easy need many reusable straw right also think include four brush instead two nice touch	Positive
Came across many different video rave decide finally bite bullet even though scared poor quality easy break use couple week definitely great buy come straw cleaner good get job do bring replacement love aesthetically please alter taste liquid like metal straw usually	Positive
use straw ice coffee morning great	Positive
Perfect straw use everyday favorite exactly boba size small perfect size thick drink	Positive
look GREAT durable easy clean	Positive
Super easy clean durable truly wish come travel case	Positive
FORGET STRAW GET GLASS STRAW	Neutral
love glass straw nice thick glass break easily love wide hole	Positive
Exactly advertised arrive FAST	Positive
definitely love glass straw break like already love price many get Definitely worth	Positive
kid Love glass easy see clean second purchase yet break	Positive
always felt guilty use plastic straw home Tried bamboo one prior like feel sure clean Use every day	Positive
Perfect Ice cream float slushies	Positive
great go dishwasher	Positive
prefer straws coffee avoid stain teeth metal straw great love able see perfectly clean glass straw cute glass thick survive dishwasher Definitely recommend	Positive
great Used straw topper careful delicate arrive broken still great product	Positive
glass straw easy clean especially brush provide try various type straw leave nice aftertaste	Positive
Dish washable great product	Positive
dishwasher safe actually clean well	Positive
love straw cute fit nicely mason jar	Positive
Buena calidad	Neutral
Llevo mucho tiempo con Amazon canta comprar en Amazon	Neutral
great value durable glass straw	Positive
size great fragile expect accidentally hit upon surface still good	Positive
Love	Positive
afraid drinking hot coffee yes handle hot drink straw lol afraid would shatter crack heat love straw elegant compare paper plastic straw thick think like Panera bread smoothie straw would recommend anyone want help environment affordable product	Positive
buy unsure friend love straw say love compare stainless steel plastic silicone try try perfect smoothy even shake	Positive
recommend Fav kitchen item sure	Positive
Perfect straw homemade cup make	Positive
course see coffee video straw Absolutely beautiful complete look worry hear Amazon driver throw box ground surprisingly perfect condition wait order	Positive
Everyone else want	Neutral
glass straw fantastic try rubbery one give away try metal one give away look finally find glass straw believe take long revive glass straw use immediately put dab dish soap top straw run water straw container use Flip around couple time rinse Put aside dry paper plate napkin good go store drawer section primarily chopstick silverware buy clear like color one would easy see cupboard like size long…	Positive
Good quality glass straw Used wine tour drink piccolo car	Positive
love straw thick super easy clean aesthetically please	Positive
El producto e muy lindo se siente resistente sin embargo el empaquetado lleg sin mayor cuidado ven solamente en una bolsa pl stica sin ninguna protecci n adicional ni si quiera la caja en la que aparecen en la foto de la publicaci n de mis popotes llegaron un poco rallados porque se hab movido dentro de la caja de paqueter siendo cristal creo que deber poner atenci n eso de ah en fuera todo bien	Neutral
gustaron mucho buena compra son varios	Neutral
per bonito buena calidad	Neutral
Ideales para batidos bebidas c cteles	Neutral
Love glass straw sturdy favorite iced coffee morning	Positive
mm OD mm ID good smoothy straw also good maybe smoothy	Positive
looks nice arrive broken Sadly ask refund	Negative
year one straw leave use much great size length storage cute durable hop first straw find black spot get rid let one go others end chip mouthpiece dangerous sure may swallow bit think order get long last use straw kinda silicone mouthpiece	Positive
Bought daughter love bobba family tend steal regular drink Extremely durable accidentally drop one laminate floor crack	Positive
tremor make difficult eat soup Specifically stay spoon try various straw drink broth solid many clog process also often get hot quickly make uncomfortable use Glass straw stay cool longer clog still problem try large one set thick Clam Chowder last Friday without clogging Really wish could buy one size	Positive
Everything come exactly picture complaint brush clean pretty flimsy make clean center straw difficult Besides straw super durable nice use	Positive
straw come protective hard plastic case well soft pouch store straw straw every thickness beverage coffee smoothie bubble tea two angle straw also get two clean wand ensure straw thoroughly clean inside prefer glass straw stainless steel silicone interfere flavor temperature beverage also incredible durable drop marble countertop multiple time without much chip scratch Another benefit glass see w…	Positive
straw quite nice glass perfect thickness seem good quality However issue cleaning brush case photo description give impression hard case would much small thinner carry straw two go actually house straw find case effective store straw glass straw bang whenever move shake case would also like brush much longer push straight straw instead cleaning end feel like push dirt towards centre instead straw…	Positive
like use glass straw nice mouth see completely clean unlike stainless steels one straw come clean easily like variety size container also great Sadly husband bump one dishwashing rack fell less foot counter shatter	Positive
straw fantastic much prefer drink glass metal plastic Bought several month ago use almost daily wish come case little bit big good quality though little tight store everything mind case glass straw amaze Love	Positive
Okay come super fast delay little bit covid product come nothing damage use dirty package well Also little bear adorable container come pouch cleaning little weight bring straw together	Positive
Comes velvet pouch durable plastic case nice size straw baguette love tasteless unlike metal one Good buy	Positive
really great reusable straw really try cut waste eliminate single use plastic straw use use home far issue break Clean perfectly dishwasher	Positive
order replace straw inadvertently leave behind trip order arrive quickly good price expect straw break package Since personal use major maybe well package ship Thanks	Positive
great straws love look thicker glass straw would sturdy love rhat glass since see make sure completely clean	Positive
look glass drinking straw rarely use plastic straw carry glass straw case purse use time clean every night return purse morning accidentally break mine need replace extra Thank	Positive
reason star inch short large Starbuck glass make mix stir messy Otherwise great price arrive quickly well package good color Makes drinking fun Would recommend	Positive
Perfect daily morning coffee perfect length width Super pretty aesthetically please	Positive
Really like size Pretty color come unbroken	Positive
love glass straw glass water bottle take minute get use thickness straw would nice retractable may beyond capability glass Highly recommend	Positive
love glass straw particular straw slightly longer thicker usually buy make perfect smoothy taller glass hate plastic like glass straw perfect replacement easy clean special cleaning tool include also put dishwasher	Positive
great love sell glass package come clean straightforward wash put away	Positive
flimsy Strong thick like thing feel lip	Positive
use daily basis even gift friends purchase several time one chip bottom	Neutral
family use make us feel fancy drink homemade drink mention check easily see good job cleaning	Positive
try silicone stainless steel straw prove inert come taste steel straw add iron flavor drink silicone absorb flavor give back later Glass tasteless straw great great way avoid use single use plastic straw purchase packaging brown paperboard box compostable great see inside box straw sit plastic tray course single use get thrown away end world would nice product use eliminate single use plastic sin…	Positive
use straw everyday iced coffee	Negative
straw great put dishwasher hold unfortunately one come broken packaging great	Positive
le adore Parfait pour nos smoothy caf glac drink etc J aime mieux celles en verre qu en tal puisqu peut voir si elles sont bien nettoy e et j aime mieux la sensation Elles sont bien r sistantes	Neutral
Metal straw gross never truly know clean inside glass straw allow see drink clean straw also change flavour beverage great	Positive
Great product deliver quickly	Positive
straw smooth nicely make come package styrofoam worry break also come wand clean straw use great Fits perfectly oz glass iced coffee	Positive
love big friend come ove knock counter Several break tiny piece love much order another pack share wish come case purse	Positive
straw package well come sparklingly clean	Positive
come safely package amaze strawberry daiquiri	Positive
straw perfect well make love	Positive
look glass straw seem best option straw thick sturdy packaging great best quality far	Positive
worth price sturdy	Positive
buy cheap glass straw option Amazon could find worry review product glad go straw great	Positive
Ordered fun sunset beach kid major hit love bright last long still work day later	Positive
El tama sugiere que son para ni o pero el popote e muy estrecho corto que se toma muy poco l quido con mucho esfuerzo tienes que tener muy cerca tu vaso	Neutral
straw arrive perfect condition package foam guarantee damage brush make clean simple easy	Positive
Los amo e la mejor inversi n encanta porque ayuda al medio ambiente se limpia muy bien deja sabor en ellos	Neutral
straw perfect far fine dishwasher look aesthetically please would definitely purchase	Positive
gift Easy clean Perfect	Positive
Viene muy bien empacado se ven resistentes son muy f ciles de limpiar La calidad e	Neutral
Clear glass straw classy little box Comes clean pipe straw helper wish one bent glass straw happy w purchase fair idea get bent one bonus use bent one keep another one case break give one brother know one extra prob sit year someone come look like could also use one	Positive
	Neutral
Drinking glass straw make feel classy like two different shape brush come good	Positive
dink lot smoothy kid love chocolate milk always clean straw felt like take twice long make sure get clean inside since kid bad rinse thing use could never tell stuff still stick inside straw initially hesitant get glass straw fear would easily break decide give try glad straw thick glass feel durable able withstand daily use even drop couple floor break chip best part though clean see know clean …	Positive
CHILDREN MADE REAL GLASS Pretty sturdy right size personally love enhance coolness cool drink perfect use glass plastic cup run warm water thru use cleaning tool include set love	Positive
Great smoothy	Positive
Great clear glass straw Durable easy clean	Positive
glad get exactly think aesthetically please	Positive
wish glass thick feel weird mouth thickness cause drink feel less cold	Negative
Love use covered clear glass ball jar style cup lid opening straw bedside nightstand straw large diameter standard straw understandably would fairly fragile thinner diameter straw fit lid small rubber ring around straw hole opening remove purchase stainless steel straw like thought plastic straw water sometimes night stand day like say lid feeling know straw BPA free think stainless would reasona…	Positive
great buy durable thick glass straw always use metal straw want switch glass straw environmentally safe love straw really like two style straw well one straight normal straw bent style Comes many straw well	Positive
fun work great	Positive
Love glass work great wish straw long keep drink pretty close face come glass spill shirt	Positive
Good price	Positive
cute feel drink go around eye suck realllllly hard haha	Positive
price wonderful pit maneuvering pull get right way fun	Positive
glass amaze price buy fun night friend everyone love	Positive
Lol kid love cute	Positive
fun kid	Positive
straw best super sturdy thicker expect perfect smoothy drink month go dishwasher countless time hit sink glass cup many time without chip glass though cautious course minimalist aesthetically please great quality price definitely buy mote future would recommend anyone	Positive
look use everyday drink especially morning iced coffee Easy clean hand wash every time really like water stain leave completely dry	Positive
far straw hold pretty good wish wide purchase straw pair along mason drink cup straw wide fit provided hole lid mason cup use take lid	Positive
Cheap price quality perfect gift idea well	Positive
love straw cute clear cup sturdy	Positive
Great environment cant complain cute aesthetic touch smoothy morning coffee also	Positive
Perfect set straw Use daily Really happy	Positive
glass straw perfect perfect additive coffee bar make latte look fancy great crowd pleaser social medium video	Positive
Nice straw job fine One must little gentle bend make mistake pull bend like regular flexible straw break one	Positive
like biodegradable love bendy function straw use one stay like put little well Individually wrap good cleanness good pack lunch work fine little different expect	Positive
love old school plastic bendy straw see havoc cause environment innocent creature water make switch away love paper much friendly environment like bendy lot paper straw use drink afternoon ice coffee hold fine confirm WEIRD PAPER TASTE	Positive
little eco friendly straw blindside ability remain pretty solid duration drink cup water cold drink feel soggy rigidity surprise great bending part kind limited straw would collapse bend point bend far win win environment cent per straw good value way one Hope help	Positive
flexible paper drink straw hubbub plastic waste well use easily biodegradable straw make paper drink rather plastic one around grandkids old Theses would expect	Positive
individually wrap straw great durable bendy top love Great travel since wrap individually	Positive
like paper straw use coffee minimize teeth stain let kid anyone else use base prior experience go quickly become unacceptable expense Individually wrap bendy joint spread apart make bendy pleasing way Food grade paper use minimize coffee stain teeth	Negative
straw arrive perfect condition package foam guarantee damage brush make clean simple easy	Positive
Los amo e la mejor inversi n encanta porque ayuda al medio ambiente se limpia muy bien deja sabor en ellos	Neutral
straw perfect far fine dishwasher look aesthetically please would definitely purchase	Positive
gift Easy clean Perfect	Positive
Viene muy bien empacado se ven resistentes son muy f ciles de limpiar La calidad e	Neutral
Clear glass straw classy little box Comes clean pipe straw helper wish one bent glass straw happy w purchase fair idea get bent one bonus use bent one keep another one case break give one brother know one extra prob sit year someone come look like could also use one	Positive
	Neutral
Drinking glass straw make feel classy like two different shape brush come good	Positive
dink lot smoothy kid love chocolate milk always clean straw felt like take twice long make sure get clean inside since kid bad rinse thing use could never tell stuff still stick inside straw initially hesitant get glass straw fear would easily break decide give try glad straw thick glass feel durable able withstand daily use even drop couple floor break chip best part though clean see know clean …	Positive
CHILDREN MADE REAL GLASS Pretty sturdy right size personally love enhance coolness cool drink perfect use glass plastic cup run warm water thru use cleaning tool include set love	Positive
Great smoothy	Positive
Great clear glass straw Durable easy clean	Positive
glad get exactly think aesthetically please	Positive
wish glass thick feel weird mouth thickness cause drink feel less cold	Negative
Love use covered clear glass ball jar style cup lid opening straw bedside nightstand straw large diameter standard straw understandably would fairly fragile thinner diameter straw fit lid small rubber ring around straw hole opening remove purchase stainless steel straw like thought plastic straw water sometimes night stand day like say lid feeling know straw BPA free think stainless would reasona…	Positive
great buy durable thick glass straw always use metal straw want switch glass straw environmentally safe love straw really like two style straw well one straight normal straw bent style Comes many straw well	Positive
Stanley oz perfect glass straw put picture Stanley straw next glass one glass little thinner mind use time great Make sure inspect straw wash One hairline crack drop thanks kid think dirt break hand wash make sure inspect use notice end straw break drop tumbler hard Love see clean Note oz tumbler work short	Positive
far good several month none break straw feature TikTok almost every week proud say confidence buy great price come two cleaner love straight slant straw	Positive
love straw Glass straw favorite work really well Super easy wash durable break purchase second set drop heavy chunky glass straw Dropping put next dishwasher damage disappoint packaging second purchased set nearly protective one straw broken purely packaging problem though	Positive
Love	Positive
Love straw buy long keep use everyday	Positive
like classy look able see straw	Positive
dumb check size comparison cup buy straw much big cup awkward look good straw need get small size Comes straight curved cleaner great product good price nervous glass straw especially clumsy issue yet	Positive
packaging terrible idea make one piece padding glass straw jumble together Besides fine Went dishwasher well	Negative
giant fear stuff stick straw see gunk bug anything really take away SEE clean Beautiful straws thick great smoothy sometimes chunk fruit sleek easy clean major issue big fit Starbucks reusable container lid matter ever use go rate star realize dishwasher safe Definitely make bump star	Positive
straw arrive quickly perfect condition never use glass straw quite sure would like yet try find bit heavy expect weigh bit metal straw end prefer solid well make get mainly morning protein powder smoothies one get try straw morning THICK piece strawberry banana cacao nib smoothie straw mm wide one still work perfectly super thick drink thickness perfect Mine clear transparent kindof find cool see…	Positive
really great durable easy clean stainless steel Arrived less plastic packaging none break trouble visualize height able replace straw reusable cold beverage cup Starbucks venti oz	Positive
get replace stainless straw want able see clean straw feel luxurious fit nicely David Tea insulate cup slide acrylic lid clean nicely dishwasher fit plastic Starbucks cup able bore hole lid drill bit work Took minute drop three time Two time break best kid like much mind replace find angled one get use would nice option buy pack angle straw	Positive
search search reusable straw hate find clear make clean easier Comfortable teeth weird taste Perfect size thick smoothy big never go back stainless steel silicone paper side break drop glass one otherwise durable drop height onto floor	Positive
make dishwasher without break straw drop break cute	Positive
really pretty exactly look want however first time arrive broken report seller let exchange second set arrive also break thankfully color break first set break second set switch return box full broken one end work ideal Idk break shipping lack quality control leave seller know seem consistent problem review well Proceed caution buy anyway deal like really want particular one	Positive
nice easy clean	Positive
Pretty easy clean	Positive
actually pink straw really see pink yes drop accidentally surprise brake easilyI purchase Thank	Neutral
Really nice sip cold drink glass straw Looks pretty sturdy	Positive
Perfect iced coffee	Positive
favorite small medium size beverage reusable straw long perfect glass make cold beverage taste good love little bend top color great Ive use year buy keep office car	Positive
love straw di brake	Positive
Son gruesos	Neutral
whole family love great sustainable switch household love clear really see clean get come time wash	Positive
encanta este producto	Neutral
like straw nice sturdy easy use like cleaning brush come set like good stainless steel straw	Positive
Cute addition custom cup Seem pretty sturdy Easy clean	Positive
favorite straw	Positive
Good straw	Positive
Great variety straw big one quite big enough allow boba pearl pass ease	Positive
feel fragil half come scratch semi broken	Negative
previously use stainless steel straw develop strange smell could remove matter try look silicone straw seem problem glass straw use straw week like far taste use completely clear easy clean use straw water juice milk tea far need rinse plain water Maybe use thick smoothy leave sit would need use soap scrub brush like come large set different size glass thick seem durable hopefully break definitel…	Positive
glass straw great drink hot tea beverage like diameter straw prefer two mid length sure use short one	Positive
straw great quality easy clean nice variety length thicknesses Great cocktail smoothy Would buy	Positive
Love straw look good quality straw get many low price Love come different size notch come cup lid	Positive
Bought pack first March split Mom try trip together find home Bought second time August want set since like much Great variety thin thick tall short fit drink vessel glass yes drop tile guilty wack something hard break nice drink aftertaste see drink tell actually clean well company highly communicative time import thing extremely slow March due Covid sincerely appreciate updated every step know …	Positive
Missing glass straw like one receive Thanks	Neutral
Avevo intenzione di scegliere quelle policarbonato e non vetro per paura di eventuali schegge da rottura ed ho sbagliato prendendo queste Fino ad os per si sono rivelate ottime Se fosse anche un astuccio per conservarle sarebbe il massimo	Neutral
product quality overall good However specially buy product read use boba bubble tea fact regular size bubble hardly fit really forcefully suck boba straw risk choke problem due thickness glass inside diameter straw narrow boba	Positive
Las pajitas de cristal son estupendas los cepillitos para limpiar perfectos Una estupenda idea para los que buscamos el Zero Waste Ni pl stico ni papel Adem la sensaci n al usarlas e muy natural mucho mejor de lo que esperaba	Negative
Paille de plusieurs grosseurs et longeurs Verre non cracker Je recommande	Neutral
Kit complet avec diam tres de pailles	Neutral
beautiful get gift husband love love love nice purchase regret	Positive
good	Positive
worry Starbucks give straw LOL keep car Love	Positive
Trust need life look beautiful authentic also presently surprise find extra pack straw say free gift box maybe	Positive
great quality issue order resolve issue timely manner	Positive
receive broken straw still happy use glass straw year like plastic plastic use home lock lock extended storage also prefer glass stainless steel see clean order box x box x straw seem strong last long time Thank	Positive
keep break glass straw decide bite bullet buy bulk happy Also reason break like others think glass thicker fit different size Yetis	Positive
use straws time great order clear one though	Positive
loveee look really nice super easy clean weird taste match theme kitchen	Positive
Use everyday	Negative
love straw work packaging one broken	Positive
great	Positive
straw super cute glass think feel like could break throw dishwasher issue love pale pink color dress fun drink cocktail	Positive
love straw go great glass tumblers bamboo lid customer love color fact glass plastic	Positive
Great purchase	Positive
ONE option return send shard glass mail	Neutral
straw single handedly catalyst improved hydration love glass throw utensils basket dishwasher clean perfectly love pretty use use time	Positive
Getting rid plastic like feel stainless steel glass straw break husband prove drop handful broken two drop water bottle shard pretty clean say really durable run dishwasher come great Love way feel lip Ima gon na get	Positive
straw cute functional glass way easy clean stainless steel straw Plus see know still dirty stick one drink highly recommend	Positive
Would definitely buy	Neutral
Nice need order long one	Positive
order pink orange straw multiple time love issue time order teal well confused teal one come completely different brand box box also break little weary try order match quantity state description	Negative
Way good paper one straw break two piece	Positive
fear break straw use clean completely safe drinking utensil	Positive
always use straw discover glass straw happy straw safe sturdy strong use morning smoothy easy clean straw cleaner left bit straw	Positive
advertise straw slight wide average straw Macca plastic straw old Height Lovely colour taste Love environmentally friendly able keep clean think people wash hand touch straw drink enjoy meal glass careful drop	Positive
Love use resuable straw color beautiful love come different shape choose brush include help make clean easy use silicone straw major upgrade	Positive
buy stainless steel glass straw ever since granddaughter ask use plastic straw bad environment best one purchase date love size weight Although one break easily still many	Positive
Arrived pictured go great glass tumbler customize others Love different color match design create	Positive
love	Positive
Excellent choice replace plastic	Positive
use glass straw price great bargain also love color Everyone tell drink straw color shape	Positive
love straw break three within last month totally understandable clumsy glass straw	Positive
color show may color display look forward purple color set im disappoint	Neutral
Love gentle drop crack	Positive
straw seem want stay kid face kind defeat purpose manage keep glass kid blast difficult clean skinny find brush would fit clean take long time dry water droplets kind get stick Overall good laugh probably get thrown away soon	Positive
easy use everything need	Positive
come color display still fun bit difficult clean expect	Positive
sure get mixed review use adult beverage beach ton fun Blue pair change color red drink Easy put together	Positive
get kid classmate Valentine Day gift hit kid love	Positive
Purchased nephew love fun way kid drink beverage	Positive
kid lot laugh glass colorful snap together easy like take apart wash nice buy product Viki Liki great gon na keep mind brand future highly recommend straw glass	Positive
best shape glow dark one keep glow Works straw wear day night comfortable	Positive
buy shatter proof little clumsy time time week ago walk concrete stair front house miss step take tumble ankle still swollen Needless say spill iced coffee glass million piece sliver line straw remain completely intact crack anything look durable safe glass straw	Negative
Let start say never get another color straw ever love glass see clean inside throw dishwasher come sparkle clean size regular straw others big wonderful would totally recommend	Positive
Love straw come cleaning pipe need clean kind glass straw advertised	Positive
love much affordable yet cute good want cold beverage tall Starbucks cup night night really recommend	Positive
mm OD OD	Neutral
little short like suit purpose need	Negative
Package come shattered	Neutral
one awesome get multi color pack entertain lot nice guest differentiate drink Also drink glass straw general best	Positive
beautiful item Beautiful colour treasure look Stars Thankyou much	Positive
time need short straw sometimes long sometimes straight sometimes bent permutation cover	Positive
Love put different color tip everyone know one yoy see every	Positive
nice like regular straw look jumbo size meant milkshake etc glass straw saw like regular one far diameter millimeter go use fancy glass make feel FANCY nice smooth round edge think come protective case thing like silicone tip horrible feel like different kind firm plastic silicone hard get almost impossible get even go instruction bother though intend use first place like way glass feel drink wit…	Positive
qctuqlly use blow glass n learn kinda stuff good experience	Positive
love straw use one every day glass JOCO coffee mug perfectly fit mm glass straw could find online inch long include lengths love even need add silicone tip although drink hot coffee outside straw cool never burn lip	Positive
see people complain hard get silicone tip onto straw meant go way part silicone suppose poke point something bendy textured bite typical plastic straw want bendy part bite need put silicone tip anyway easy put amount need straws work fine actually wish short drink gigantic cup less want wish could buy half size pack half price really need many straw	Positive
love drink straw half currently sit drawer without silicone tip ridiculously hard put scar break even though follow instruction come box	Positive
afraid glass would fragile use metal straw always concern see actually clean much good reason give star instead difficulty get silicone tip get stay Another reason glad see glass	Positive
good quality love easy wash excited	Positive
Like one get feeling good metal straw since see inside see really clean Like feeling glass instead metal star durability since glass drop	Positive
love many straw get pack variety great easy clean like clear see anything stick personally use tip find difficult put like way feel quite slim want aware look	Positive
straw come broken pretty sure rough shipping handle company glass nice thick sturdy feeling	Positive
J adore mes pailles en verres C est dr le dire mais je bois encore plus eau et c tait mon objectif C est une amie qui fait couvrir ce pailles	Neutral
little large around plastic straw still usable prefer small one continue use guest	Negative
Literally obsess	Neutral
Exactly look Great quality absolute must	Positive
love see anything clean taste like anything metal one way hard teeth one soft dishwasher safe	Positive
around week enjoy bit short problem Fiance plastic straw shoot alternate material straw sell durability unfortunately foot drop tile make shatter hundred tiny piece know possible glass hop make sturdy material Fingers cross careful remain straw	Negative
medium could load	Neutral
love super cute fancy great durability easy clean	Positive
Order arrive time exactly advertised	Positive
Love straw classy chic Seems hold well dishwasher	Positive
straw best super sturdy thicker expect perfect smoothy drink month go dishwasher countless time hit sink glass cup many time without chip glass though cautious course minimalist aesthetically please great quality price definitely buy mote future would recommend anyone	Positive
look use everyday drink especially morning iced coffee Easy clean hand wash every time really like water stain leave completely dry	Positive
far straw hold pretty good wish wide purchase straw pair along mason drink cup straw wide fit provided hole lid mason cup use take lid	Positive
Cheap price quality perfect gift idea well	Positive
love straw cute clear cup sturdy	Positive
Great environment cant complain cute aesthetic touch smoothy morning coffee also	Positive
Perfect set straw Use daily Really happy	Positive
glass straw perfect perfect additive coffee bar make latte look fancy great crowd pleaser social medium video	Positive
Helps prevent coffee tea stain teeth	Neutral
best reusable straw ever purchase	Positive
want Good environment Easy clean Absolutely taste Tall enough fit oz cup small DD ice coffee small Wendy drink happy camper	Positive
Nice big opening Super pretty easy clean	Positive
somewhat hesitant purchase first really see benefit personalize straws plus accustom bite straw arrive pleasantly surprised straw individually wrap able get good amount liquid without use much force breath super simple clean added brush come make smoothy lot perfect Good quality must careful handle though smash throw container sink anything like straw wide fit every container	Positive
beautiful thing internet Amazon get anything line today increase environmental problem plastic bottle straw material pollute ocean lake river decide stop use plastic straw order fantastic set clear glass x mm straw bargain price Amazon order four pack include two straight glass straw two curve glass straw also come handy cleaning brush use time find great easy keep clean brush drink straw concern…	Positive
love straight bent combo put dishwasher good go big bag plastic straw become aware plastic apparently take around year breakdown want sip glass thanks hate metal straws touch teeth paper one deteriorate finish drink minute great clear glass match everything Probably save money long run since also replace disposable straw month meet expectation	Positive
sorry one broke fall glass plus short need order basically like	Negative
Used site glass coffee pot	Neutral
Loved straw Easy clean big	Positive
mm straw great thicker beverage shake use mm one soda thin shake smoothy Love glass straw dishwasher safe also brush clean inside	Positive
Love different color durable	Positive
Arrived perfect condition love color variety large think	Positive
glass thick expect exactly need color look great come cleaner super easy clean	Positive
excited new straw unfortunately one come broken	Negative
Super cute unfortunately one completely shatter break	Positive
Love straw look cute mason jar Comes cleaning wand lip straw curve comfortable drink	Positive
fast delivery straw cute glass shatter really like	Positive
Cute come cleaner	Positive
Great quality Love dainty glass straw	Positive
love straw First love sweet little flower adorn size color pictured Second love see straw thorough cleaning Lastly dishwasher safe love straw glass especially glass straw want handle care highly recommend straw anyone look alternative plastic	Positive
straw pretty disappointed one crack upon arrival	Negative
saw Amazon try love use small straw margarita whiskey drink etc whole experience totally ruin plastic straw cut size glass straw arrive open pack perfection safe arrival Ea one secure spot amaze quality complimentary item perfect drink Came two little bristle brush clean inside straw wash use brush easy Buy regret	Positive
obsessed perfect coffee morning	Positive
Perfect size small regular size mug	Positive
Clean dishwasher Eliminates singlev use straw	Positive
want short straw use coffee cocktail want plastic metal wood since add bit taste drink perfect coffee mug short drink glass Glad purchase	Positive
Pretty good straw say plastic act like glass shatter easy one drop tile flooring shatter everywhere Another one chipped end somehow like clear tell dirty	Positive
use short glass gin tonic work great thick worry break easily great glass	Positive
use small cup fit perfect	Positive
straw nice even without broken one still plenty use yeah one come broken	Negative
dishwasher safe actually clean well	Positive
love straw cute fit nicely mason jar	Positive
Buena calidad	Neutral
Llevo mucho tiempo con Amazon canta comprar en Amazon	Neutral
great value durable glass straw	Positive
size great fragile expect accidentally hit upon surface still good	Positive
Love	Positive
afraid drinking hot coffee yes handle hot drink straw lol afraid would shatter crack heat love straw elegant compare paper plastic straw thick think like Panera bread smoothie straw would recommend anyone want help environment affordable product	Positive

## Sheet: paper
Lemma	Analysis	Total Reviews (n)	Positive Reviews	Neutral Reviews	Negative Reviews
Excellent quality paper straw really happy item	Positive
Sturdy paper straw	Neutral
read negative review regard durability find fine last least long paper straw taste smell really bad papery hardly shock	Negative
use class craft project great could mark cut specific length	Positive
good quality product deliver time described	Positive
like product use school project buy group need straws Overall straw short cause problem	Neutral
paper straw much else say	Positive
Pleased straw want craft activity well obvious use far seem sturdy manage use pipe cleaner help grandchild build frame etc modelling	Positive
expect paper straw last one possibly two drink exactly good paper straw past best value money one could find Amazon run Eco friendly good	Positive
Good quality hence expensive price Size slightly bit long great colour perfect	Positive
Decent straw go soft longish period drink havent find paper straw doesnt	Positive
Good price strong squash easy like paper straw collapse become wet	Positive
Brilliant notice go soggy	Positive
great value great product excellent service round thanks	Positive
great get soggy break apart minute happy purchase	Positive
work get liquid mouth cup glass go soggy quickly last night like plastic straw last much long keep use plastic straw choose go cheeky panda Value longevity environment need pay	Negative
straw fine us adult Children may destroy quick bite straw guess paper straw Recommend	Positive
Good quality	Positive
like fact straw box like small pack usually mean buy thenn often	Negative
BELIEVE WRITING REVIEW STRAW GOES LOL GREAT LAST HRS GLASS JUICE WITHOUT BREAKING WOULD DEFINITELY BUY	Positive
Good sturdy drinking straw come good range colour definitely get Great value money	Positive
Great home use party go soggy either	Positive
straw great use hot cold drink keep shape sturdiness Good value money love different colour	Positive
Great quality buy without hesitation	Positive
expect paper straw last one possibly two drink exactly good paper straw past best value money one could find Amazon run Eco friendly good	Positive
Good quality hence expensive price Size slightly bit long great colour perfect	Positive
Decent straw go soft longish period drink havent find paper straw doesnt	Positive
Good price strong squash easy like paper straw collapse become wet	Positive
Brilliant notice go soggy	Positive
great value great product excellent service round thanks	Positive
great get soggy break apart minute happy purchase	Positive
work get liquid mouth cup glass go soggy quickly last night like plastic straw last much long keep use plastic straw choose go cheeky panda Value longevity environment need pay	Negative
Excellent service product seller pleased purchase	Positive
good value money use art craft project class	Positive
brilliant rinse use numerous time paper straw superb sturdy	Positive
Gin	Neutral
good quality	Positive
buy Halloween craft put star packet rip unsure good sturdy straw	Positive
Good product exactly advertised	Positive
Good quality fast delivery	Positive
Excellent quality paper straw really happy item	Positive
Sturdy paper straw	Neutral
read negative review regard durability find fine last least long paper straw taste smell really bad papery hardly shock	Negative
use class craft project great could mark cut specific length	Positive
good quality product deliver time described	Positive
like product use school project buy group need straws Overall straw short cause problem	Neutral
paper straw much else say	Positive
Pleased straw want craft activity well obvious use far seem sturdy manage use pipe cleaner help grandchild build frame etc modelling	Positive
expect paper straw last one possibly two drink exactly good paper straw past best value money one could find Amazon run Eco friendly good	Positive
Good quality hence expensive price Size slightly bit long great colour perfect	Positive
Decent straw go soft longish period drink havent find paper straw doesnt	Positive
Good price strong squash easy like paper straw collapse become wet	Positive
Brilliant notice go soggy	Positive
great value great product excellent service round thanks	Positive
great get soggy break apart minute happy purchase	Positive
work get liquid mouth cup glass go soggy quickly last night like plastic straw last much long keep use plastic straw choose go cheeky panda Value longevity environment need pay	Negative
Check size small	Negative
Nice sturdy straw could long	Positive
quality wear away liquid	Neutral
great cocktail	Positive
Nice straw Im happy	Positive
Worked perfectly	Positive
Wish check size think get short straw	Neutral
straw hold really well drink problem paper one make one	Positive
Straws fine receive box open deliver	Positive
buy seem UK supermarket think everyone want pay paper straw absolutely fabulous last hour drink far one collapse fail perform assign duty yet say aforementioned supermarch rubbish	Neutral
great one staw last quite drink collapse like lot cheap straw also hate get air bubble	Positive
Sturdy stylish great value money long last good look straw	Positive
describe prompt service	Neutral
Best paper straw ever buy	Positive
Unusable straw box open protection panel remove	Neutral
straw strong even though make paper would recommend	Positive
expect paper straw last one possibly two drink exactly good paper straw past best value money one could find Amazon run Eco friendly good	Positive
Good quality hence expensive price Size slightly bit long great colour perfect	Positive
Decent straw go soft longish period drink havent find paper straw doesnt	Positive
Good price strong squash easy like paper straw collapse become wet	Positive
Brilliant notice go soggy	Positive
great value great product excellent service round thanks	Positive
great get soggy break apart minute happy purchase	Positive
work get liquid mouth cup glass go soggy quickly last night like plastic straw last much long keep use plastic straw choose go cheeky panda Value longevity environment need pay	Negative
straw fine us adult Children may destroy quick bite straw guess paper straw Recommend	Positive
Good quality	Positive
like fact straw box like small pack usually mean buy thenn often	Negative
BELIEVE WRITING REVIEW STRAW GOES LOL GREAT LAST HRS GLASS JUICE WITHOUT BREAKING WOULD DEFINITELY BUY	Positive
Good sturdy drinking straw come good range colour definitely get Great value money	Positive
Great home use party go soggy either	Positive
straw great use hot cold drink keep shape sturdiness Good value money love different colour	Positive
Great quality buy without hesitation	Positive
expect paper straw last one possibly two drink exactly good paper straw past best value money one could find Amazon run Eco friendly good	Positive
Good quality hence expensive price Size slightly bit long great colour perfect	Positive
Decent straw go soft longish period drink havent find paper straw doesnt	Positive
Good price strong squash easy like paper straw collapse become wet	Positive
Brilliant notice go soggy	Positive
great value great product excellent service round thanks	Positive
great get soggy break apart minute happy purchase	Positive
work get liquid mouth cup glass go soggy quickly last night like plastic straw last much long keep use plastic straw choose go cheeky panda Value longevity environment need pay	Negative
Value money	Neutral
brilliant cute cat fantastic look lovely bathroom	Positive
Loved much buy three present Lovely novel way keep toilet roll sight visitor without eyesore nothing like like cat sheep find quite amuse Yeah get allow	Positive
item make storing toilet roll easy tidy	Positive
Love fit new bathroom perfectly	Positive
fab quirky product buy suit hold toilet roll need look fab wall	Negative
Looks good bathroom Everyone comment Holds quite roll really picky head part keep swing round stay place	Positive
big Came quickly quite well make big loo roll big thing display really buy bad product expect	Negative
Check size small	Negative
Nice sturdy straw could long	Positive
quality wear away liquid	Neutral
great cocktail	Positive
Nice straw Im happy	Positive
Worked perfectly	Positive
Wish check size think get short straw	Neutral
straw hold really well drink problem paper one make one	Positive
Excellent quality paper straw really happy item	Positive
Sturdy paper straw	Neutral
read negative review regard durability find fine last least long paper straw taste smell really bad papery hardly shock	Negative
use class craft project great could mark cut specific length	Positive
good quality product deliver time described	Positive
like product use school project buy group need straws Overall straw short cause problem	Neutral
paper straw much else say	Positive
Pleased straw want craft activity well obvious use far seem sturdy manage use pipe cleaner help grandchild build frame etc modelling	Positive
Good able get hold environmentally friendly straws Kids love	Positive
Great price	Positive
Good straw kinder environment collapse whilst use	Positive
Nothing like bendy traditional concertina design sure right angle even possible really work purpose	Positive
Straws suck liquid	Neutral
Would buy	Neutral
Drinking fizzy drink problem swallow perfect solution Thank	Positive
Good product would order	Positive
strews r really good one soften wen drink ov wen finish r condition go paper recycling	Positive
Cute packaging nice colour good fit letter box delivery	Positive
stay drink long difficult drink construction sturdy thick liquid get absorb easily cause swell inside restrict flow look great drink quickly	Positive
go soggy whilst use Come box recycle get bent transit Recommended	Neutral
Great value keep go year	Positive
Bought gift many comment good	Positive
use pack straw month various birthday party etc fantastic kid love different colour pack seem last forever Like product packaging paper buy	Positive
Lovely colour straw	Positive
Sturdy food quality straw wedding cocktail Look good fit perfectly colour scheme wait use special day	Positive
Good quality look lovely guest love definitely recommend	Positive
Cocktails Christmas	Neutral
Biodegradable important Pretty straw	Positive
get far paper straw go price really reasonable really cute really good quality go floppy like paper straw Would definitely recommend	Positive
buy straw paper craft need project Colourful hard wear useful	Positive
Really nice choice colour good sturdy straw great buy	Positive
go soggy	Neutral
good straw worth money	Positive
last get mushy like paper straw fast food place Also really like colour	Positive
Perfect need cake decorating work perfectly good price buy remain straw get use drink	Positive
Pretty good size long last biodegradable perfect guilt free party	Positive
buy use present topper thread string star shape Worked fine purpose experience drinking	Positive
Great product go soggy	Positive
Red white straw perfect use straw much else say really far straw go fine	Positive
Value money	Neutral
much good rubber type dont taste	Positive
fairly bendy stay bent push worth try	Positive
Love straw Really durable last way long one drink Good price well	Positive
job	Neutral
great straws lot different colour child like choose great buy	Positive
like different colour	Neutral
Good Value	Positive
buy straws every time run sturdy last long time	Negative
kid love bright colour cant describe flavour non edible obviously taste paper	Positive
start dislike since make paper unfortunately keep soggy long bend rip become unusable However paper plastic support environment think work intend well use homemade ice lattes usually run tap water first clean drop em inside drink Sometimes keep inside hour unless bend remain sturdy enough enjoy use must say work well lot coffee shop paper straw design quite fun amount give cost also quite worthwh…	Positive
good product Value money	Positive
straw well package well do make beautiful bright colour lovely elegant love much sister also love order lastnight receive following afternoon order pack one sister another store	Positive
pleased straw buy Amazon past arrive without wrap plastic felt bit unhygienic pleased arrive safely package	Positive
Grandchildren love	Positive
water night morning still strong mush	Positive
paper straws Functional look nice environmentally friendly use occassional cocktail home Id say good quality leave stand long paper ice melt	Positive
Great value money prompt delivery	Positive
Good quality reasonable price	Positive
Lovely product Doesnt last long leave drink long	Positive
Like idea paper straw alternative plastic environmental reason surprise volume plastic packaging	Neutral
pour drink forgot drink Straws still new Great value great product buy	Positive
actually never try drinking math resource excellent use learn ten one bundle survive quite lesson far	Positive
buy slightly low cost per straw comparison others amazon Got say pleasantly surprise quality cold drink last least hour go slightly soggy ample time really hot drink test tea perhaps min reality many us would use straw hot drink Colours nice varied significantly Christmas straw hop give January People moan packaging beyond cardboard box wrap delivery think plastic need straw past arrrived open in…	Positive
Exactly describe seller LessMo UK good product colourful straws good length sturdy One star however order fulfil Amazon inexplicable reason use gift box straws come mailing box slap address label wrap tape around cut rip presentation box open way get find new receptacle house straw good hygiene Impossible gift Amazon buyer	Positive
like	Neutral
Often eco pretty go together case high quality straw order size try delight use quite go soggy much good paper straw liquid medical diet unable swallow food recently prescription drink come complete plastic straw see use bottle per week whopping per year essential find affordable supply paper straw happy place substantial order Thank	Positive
general straw great compare others use	Positive
Great product use day Kids love choose favourite colour like use keep sweet drinkslike squash contact teeth Best know either put recycling kid forget rot quickly landfil	Positive
definitely best paper straw ever buy buy alot last year give star thin side make drink fizzy drink difficult suck	Positive
Good value straw go soggy suggest Kept sturdiness several hour drink	Positive
easily best paper straw ever try Lasts hour drink without go soggy even orange juice Really sturdy fab environment like uncoloured variety come end first pack order Highly recommend	Positive
Well make gonsoggy	Neutral
Gin	Neutral
Bought craft perfect good value money great packaging product also use drinking straw last really well	Positive
buy time buy twice many	Positive
Excellent quality value would definitely buy	Positive
straw good quality tend use drink Would recommend	Positive
Loved come back n different colour solid sturdy bring small bar estate perfect eco friendly important	Positive
Good quality disintegrate like paper straw	Positive
good straw	Positive
Seem last well collapse	Neutral
Fine happy	Positive
absolutely gutted buy biodegradable straw come package much plastic disgraceful would send back seem like even environmental offence actually feel sick throw away much plastic	Negative
straw great straws come small plastic wrap pack buy packaging	Positive
paper straw come cardboard box great always annoy buy paper straw find come package plastic Unfortunately seal box transit box open straw spill great hygiene straw look really good good product photo vibrant colour bright white strong last well soft drink paper straw use really pleased performance Price wise get similar straw lot cheap buy large amount need decent buy	Positive
pack straw make paper recyclable good environment sturdy although paper straw good size use kind drink assorted stripe design several color beautiful cheerful party celebration price good value money	Positive
okay suppose take long disintegrate Cola paper straw faint praise	Negative
paper straw dissolve minute make anything drink taste slightly paper Awful also make anything fizzy go frothy aerate less unpleasant use cheap really matter tried one type paper straw affect drink easy get hold always go market plastic straw	Negative
medium could load	Neutral
non bendable straw need make hexagonal star show prove exactly need	Positive
Good quality straw colourful	Positive
Eco friendly	Positive
Lovely colourful straw orange one look great Aperol Spritz	Positive
Great alternative plastic go hot bin finish	Positive
sturdy	Neutral
Good quality drinking straw Strong long lasting go soggy liquid Great alternative plastic biodegradable much good paper one prefer metal straw use home great alternative disposal straw happy purchase highly recommend	Positive
fan paper straw way world today pleased able use straw without get soggy reach another straw	Positive
Great straw Hygienically seal	Positive
buy make toy seed African grey love r bright colour	Positive
Good quality	Positive
use straw craft super sturdy recommend use craft	Positive
Great	Positive
Good go soft leave drink long	Positive
Arrived quickly quality amaze Thank really happy purchase	Positive
Ordinary paper straw golden finish problem pay double gold versus mixed colour thought	Positive
Great purchase Loads storage space Easy attach travel system Love colour Would purchase gift another mother	Positive
Hi Thanks receive love quality unfortunately look greyish whitish think give wrong colour one like picture display different Sad live far away Tanzania use shipping agency Uk Tanzania Otherwise good	Positive
Paper strong nice look	Positive
plain silver photo must take disco light something photo deceive straw colour	Positive
Nice straw last long use	Positive
right colour show meant pinky colour like silver	Positive
straw really good design nice packaging good	Positive
Check size small	Negative
Nice sturdy straw could long	Positive
quality wear away liquid	Neutral
great cocktail	Positive
Nice straw Im happy	Positive
Worked perfectly	Positive
Wish check size think get short straw	Neutral
straw hold really well drink problem paper one make one	Positive
fan paper straw way world today pleased able use straw without get soggy reach another straw	Positive
Great straw Hygienically seal	Positive
buy make toy seed African grey love r bright colour	Positive
Good quality	Positive
use straw craft super sturdy recommend use craft	Positive
Great	Positive
Good go soft leave drink long	Positive
Arrived quickly quality amaze Thank really happy purchase	Positive
Check size small	Negative
Nice sturdy straw could long	Positive
quality wear away liquid	Neutral
great cocktail	Positive
Nice straw Im happy	Positive
Worked perfectly	Positive
Wish check size think get short straw	Neutral
straw hold really well drink problem paper one make one	Positive
Brilliant quality kid love would buy	Positive
Good quality straw consider paper last age bottom end start go soggy definitely good value money	Positive
Brilliant Halloween	Positive
Great	Positive
Wanted green get red	Negative
Sturdy go soggy quick like others buy absolutely	Positive
strong worth money use marshmallow stick halloween	Positive
Straws fine receive box open deliver	Positive
buy seem UK supermarket think everyone want pay paper straw absolutely fabulous last hour drink far one collapse fail perform assign duty yet say aforementioned supermarch rubbish	Neutral
great one staw last quite drink collapse like lot cheap straw also hate get air bubble	Positive
Sturdy stylish great value money long last good look straw	Positive
describe prompt service	Neutral
Best paper straw ever buy	Positive
Unusable straw box open protection panel remove	Neutral
straw strong even though make paper would recommend	Positive
put straw fizzy drink kind chemical reaction cause drink fizz overflow Complete waste money	Positive
Perfect thicker drink like milkeshake smoothie	Positive
Really love child Great party colourful buy straw	Positive
big fan paper straw really good use smoothy quite sturdy paper straw buy regular basis	Positive
definitely perfect smoothie u want drink quickly	Positive
Durable	Neutral
use drink hot bubble tea cold soda brillant good quality	Positive
Perfect bubble tea lovely colour	Positive
perfect big exactly need come quick Price quality relation perfect	Positive
earth get excite drinking straw Well tell important health reason unable eat food rely prescribed nutrition drink call Fortisip keep alive along tonne vitamin mineral drink main stay use come prepacked straw attach bottle suddenly stop warn give straw access drink impossible therefore need provide add bed bound sit upright rely straw drink otherwise would bed sheet none body last box straw purcha…	Positive
Arrived early great quality	Positive
straw look big enough smoothy small actually suitable drink smoothy	Positive
Thank much	Positive
Delivered promptly product advertised	Neutral
	Neutral
Brought scope frozen cocktail drink Works really well	Positive
Great	Positive
Good value	Positive
rainbow colour straw amaze buy stock figure go plain one regret white brown one alright time black one however horrible Whereas straw go soggy black one loosen seam really quick cause gap straw Frustrating never issue brand cause want reuse next time need buy straw	Negative
Strong look good	Positive
Good colour selection practical width length go soggy quickly time savour drink use straw drink coconut water seed smoothy diatomaceous earth slurry hot mull apple juice hold fine	Positive
Good quality straw bit environment like grandkids kid adult alike	Positive
purchase	Neutral
buy PAPER straw use come recyclable cardboard box plastic container product good packaging disappoint	Positive
Lovey thick party straw become soggy straight away like party straw	Negative
Looked good good quality	Positive
Quick delivery good value money x	Positive
Paper straw normal quality go well rest birthday decoration	Positive
buy straw child need due special need havebeen buy need month fault take delivery four pack continue use	Positive
Successfully suction diet coke	Positive
Good price flimsy even hit liquid little paper thing put round far straw choice go get wet fall apart would fine long anymore inch liquid glass	Positive
Fell apart use	Neutral
Really good quality	Positive
cake maker happy purchase bring nice final look sweet quality sturdiness beyond expectation shipping amazingly fast definitely order feature Highly recommend	Positive
use cake pop love outcome	Positive
Really unhappy Ordered milkshake straw basically get straw suitable capri sun juice able use	Positive
Paper straw perfect need project	Positive
sturdy paper straw thin one turn soggy immediately contact drink stay firm use	Negative
Trying bit planet try use plastic perfect recyclable mind pay bit	Positive
Great straws feel exactly like plastic one	Positive
everyone use eco friendly world use plastic concession softball park use paper straw sno cone Great price Great quantity Would definitely buy THANKFUL get good old fashion paper straw	Positive
good product	Positive
use one minute receive impressed thick imagine make sturdy little sucker love bright color assortment color let color code guest drink straw sat glass ice tea several hour remain sturdy entire time length perfect shorter glass research see company offer longer one well taller glass	Positive
buy	Neutral
best paper straw sturdy last long Love	Positive
straw hold hot cold liquid surprisingly well definitely purchase	Positive
Better described buy	Positive
love durability different color	Positive
use straw beverage one buy	Neutral
use paper straw special need family member one great go soggy quickly brand eco straw look pretty	Positive
Straws definitely hold hr cup orange apple juice Obviously paper base get little soft main goal use drink rather play around sink hour cup highly recommend product	Negative
BELIEVE WRITING REVIEW STRAW GOES LOL GREAT LAST HRS GLASS JUICE WITHOUT BREAKING WOULD DEFINITELY BUY	Positive
mean paper straw actually durable like leave drink couple hour dont go mushy long cold drink get hot purpose go mush Personally buy craft purpose use actual drink nice Paper straw	Negative
Straws excellent packaging Packed flimsy carboard box seal could pose health threat straw sell open box	Positive
durable melt fall apart	Neutral
Bar Manager say straw work great keep order also strive part help Environment love Biodegradable	Positive
price right paper straw look work well	Positive
Wanted straw harmful environment like plastic straw reason good paper straw hard find store sturdy hold long need paper want	Positive
Needed cocktail straw like restaurant sturdy get soggy	Neutral
hard nut crack paper straw hold liquid hour straw meet challenge Also wall straw quite thin wider diameter liquid draw use old fashion orange pulp bit cherry able go fine without collapse know ask flavor straw flavor straw straw none	Positive
order straw work event hosted bar look non plastic option would durable enough last course beverage would impart foreign scent flavor disappoint paper straw probably never go perfect great eco friendly option would definitely recommend others	Positive
good straw remember paper leave coffee minute start get soft buy stir coffee need keep job	Positive
straw great last long brand	Positive
biodegradable straw sturdy durable lasting entire drink notice flavor though flavor need purpose love use product play part attempt save environment	Positive
second time order straw put one iced coffee hour later still stand straight disintegrate color vibrant love see rainbow cabinet open door	Positive
Todo	Neutral
lime straw reusesble one Yuck Gross paper one destroy environment like plastic come mad cute color	Negative
nice sturdy often sit glass liquid day long come apart Colors fun buy	Positive
paper straw work horrible environment much else say	Negative
love sturdy colorful paper straw perfect party look bright festive bar	Positive
straw excellent come lightweight cardboard container hold close inch square scotch tape printing state Factory Sealed package stamp post office red letter Received Unsealed	Positive
use one minute receive impressed thick imagine make sturdy little sucker love bright color assortment color let color code guest drink straw sat glass ice tea several hour remain sturdy entire time length perfect shorter glass research see company offer longer one well taller glass	Positive
buy	Neutral
best paper straw sturdy last long Love	Positive
straw hold hot cold liquid surprisingly well definitely purchase	Positive
Better described buy	Positive
love durability different color	Positive
use straw beverage one buy	Neutral
use paper straw special need family member one great go soggy quickly brand eco straw look pretty	Positive
Straws definitely hold hr cup orange apple juice Obviously paper base get little soft main goal use drink rather play around sink hour cup highly recommend product	Negative
BELIEVE WRITING REVIEW STRAW GOES LOL GREAT LAST HRS GLASS JUICE WITHOUT BREAKING WOULD DEFINITELY BUY	Positive
mean paper straw actually durable like leave drink couple hour dont go mushy long cold drink get hot purpose go mush Personally buy craft purpose use actual drink nice Paper straw	Negative
Straws excellent packaging Packed flimsy carboard box seal could pose health threat straw sell open box	Positive
sturdy straw retain shape hour taste biodegradable steal highly recommend straw	Positive
drink water lemon straw One straw last entire day	Neutral
use conventional way speak well hold wet sturdy use class science project instead plastic straw take packaging shock see quality thick pretty hard happy purchase	Positive
First box buy straw last whole day disintegrate second box fall apart within hour mean sometimes go day great would like reduce solid waste output	Positive
try several brand quest avoid plastic excellent straw leave drink disintegrate easily liquid others	Positive
happy find environmentally friendly straw durable use drink smoothy hold well would like slightly large circumference work fine	Positive
straw great Much strong last long regular paper straw order	Positive
sturdy do plastic straw little bit environment issue ever	Negative
Unfortunately start lose rigidity overtime taste release glass water put	Negative
Sono le prime cannucce che acquisto ero un p scettica sono assolutamente valide meglio molto meglio delle classiche cannucce di plastica Sono co resistenti che si possono sciacquare sotto l acqua corrente e riutilizzare ovviamente agli ospiti esibir quelle nuove Prodotto validissimo	Neutral
Van perfecto tanto para l quidos fr o como calientes Resistentes agregan ning n sabor extra al beber	Neutral
Pajitas desechables de cm de longitud cm de di metro Igual que en las fotos	Neutral
Abbastanza rigide ottima alternativa alla plastica e biodegradabili	Neutral
use fabric beading nice sturdy	Positive
use drink coffee help avoid get coffee stain teeth like paper recycle	Neutral
buy drinking hot tea usual paper straw buy purpose available Sadly perform well straw even sturdy enough stir drink probably fine cold beverage	Negative
Bought roll bone use replacement filter raw joint	Negative
want seriously reduce contribution plastic environment buy straw strong resilient use unless coffee	Positive
Used cold brew coffee teacher breakfast Worth buy	Negative
Purchased item drink straw sensitive teeth Like fact product biodegradable aware however change taste drink slightly drink strong soft drink like Pepsi one may notice drink noticeable	Positive
Better get dollar tree c store	Positive
read negative review regard durability find fine last least long paper straw taste smell really bad papery hardly shock	Negative
Pleased straw want craft activity well obvious use far seem sturdy manage use pipe cleaner help grandchild build frame etc modelling	Positive
paper straw much else say	Positive
like product use school project buy group need straws Overall straw short cause problem	Neutral
Exelent	Neutral
durable melt fall apart	Neutral
Bar Manager say straw work great keep order also strive part help Environment love Biodegradable	Positive
price right paper straw look work well	Positive
Wanted straw harmful environment like plastic straw reason good paper straw hard find store sturdy hold long need paper want	Positive
Needed cocktail straw like restaurant sturdy get soggy	Neutral
hard nut crack paper straw hold liquid hour straw meet challenge Also wall straw quite thin wider diameter liquid draw use old fashion orange pulp bit cherry able go fine without collapse know ask flavor straw flavor straw straw none	Positive
order straw work event hosted bar look non plastic option would durable enough last course beverage would impart foreign scent flavor disappoint paper straw probably never go perfect great eco friendly option would definitely recommend others	Positive
good straw remember paper leave coffee minute start get soft buy stir coffee need keep job	Positive
straw great last long brand	Positive
Holds well long time drink	Negative
nice tall enough thermos cup	Positive
Tired wash aluminum straw switch paper	Negative
Perfect mini sparkle wine bottle classy touch	Positive
high quality drink straw purchase storage dendrochronology sample straw also work well drinking sturdy many paper straw Overall straw length diameter described	Positive
Bought make centerpiece baby shower Ultimately decide go something bit longer plastic balloon straw seem well make come time would nice detail spice party	Positive
Perfect paper straw extra long	Positive
firm straw work well water bottle soft drink bottle sturdy fall apart easily length straw good also	Positive
everyone use eco friendly world use plastic concession softball park use paper straw sno cone Great price Great quantity Would definitely buy THANKFUL get good old fashion paper straw	Positive
good product	Positive
awesome would like well soft gold rise gold silver	Positive
Great quality Easy use cut Used make rice krispy pop	Positive
product always come quality luxury look without break bank	Neutral
Perfect cake pop	Positive
use marshmallow job sure would hold RKT find cave need use bamboo stick plastic stick whatever like fill center insert straw item color right price good also paper get wet water obvious reason use chocolate bind worry stay away water maybe corn syrup	Positive
fine short gorgeous need use large cup usually oz short	Positive
nice produce like way Amazon deliver item Amazon let item mailbox someone get product good nice	Positive
compromise straw perform perfectly like plastic straw guilt throw away gold perfect jazzy theme last durable cave bend break start come apart like brand buy beat price	Positive
use one minute receive impressed thick imagine make sturdy little sucker love bright color assortment color let color code guest drink straw sat glass ice tea several hour remain sturdy entire time length perfect shorter glass research see company offer longer one well taller glass	Positive
buy	Neutral
best paper straw sturdy last long Love	Positive
straw hold hot cold liquid surprisingly well definitely purchase	Positive
Better described buy	Positive
love durability different color	Positive
use straw beverage one buy	Neutral
use paper straw special need family member one great go soggy quickly brand eco straw look pretty	Positive
Straws definitely hold hr cup orange apple juice Obviously paper base get little soft main goal use drink rather play around sink hour cup highly recommend product	Negative
BELIEVE WRITING REVIEW STRAW GOES LOL GREAT LAST HRS GLASS JUICE WITHOUT BREAKING WOULD DEFINITELY BUY	Positive
mean paper straw actually durable like leave drink couple hour dont go mushy long cold drink get hot purpose go mush Personally buy craft purpose use actual drink nice Paper straw	Negative
Straws excellent packaging Packed flimsy carboard box seal could pose health threat straw sell open box	Positive
sturdy straw retain shape hour taste biodegradable steal highly recommend straw	Positive
drink water lemon straw One straw last entire day	Neutral
use conventional way speak well hold wet sturdy use class science project instead plastic straw take packaging shock see quality thick pretty hard happy purchase	Positive
First box buy straw last whole day disintegrate second box fall apart within hour mean sometimes go day great would like reduce solid waste output	Positive
try several brand quest avoid plastic excellent straw leave drink disintegrate easily liquid others	Positive
happy find environmentally friendly straw durable use drink smoothy hold well would like slightly large circumference work fine	Positive
straw great Much strong last long regular paper straw order	Positive
sturdy do plastic straw little bit environment issue ever	Negative
Unfortunately start lose rigidity overtime taste release glass water put	Negative
Sono le prime cannucce che acquisto ero un p scettica sono assolutamente valide meglio molto meglio delle classiche cannucce di plastica Sono co resistenti che si possono sciacquare sotto l acqua corrente e riutilizzare ovviamente agli ospiti esibir quelle nuove Prodotto validissimo	Neutral
Van perfecto tanto para l quidos fr o como calientes Resistentes agregan ning n sabor extra al beber	Neutral
Pajitas desechables de cm de longitud cm de di metro Igual que en las fotos	Neutral
Abbastanza rigide ottima alternativa alla plastica e biodegradabili	Neutral
Nice	Positive
Love straw super cute match decorum kitchen straw sturdy get soft liquid long time like biodegradable straw	Positive
Bought wedding work perfect Durable guest compliment pretty Great buy	Positive
love straw hate paper straw cheap start get soggy almost immediately use reason straw disintegrate quickly take forever finish drink somehow every time use straw get soggy time almost do drink highly recommend	Positive
Got boy baby shower cute pattern	Positive
Love paper straw always fan straw learn bad environment quickly switch paper add fun flair cocktails make feel like bar even pandemic perfect iced coffee start break chew let sit drink several hour mean need drink fast	Positive
Perfect occasion	Positive
look great center table	Positive
product deliver time quality surpass expectation caterer order bar mitzvah try straw able use one use get soggy stick lip would definitely recommend bio compostable straw	Positive
Well worth price good thick feeling last day Surprised quality price	Positive
good paper straw slightly thicker work great also	Positive
use dipped treat nice sturdy stick underneath color nice bright	Positive
best paper straw found sturdy collapse use inch long brand make perfect height Bubba mug One straw last day still hold form find random color amuse look elsewhere buy	Positive
like straw hurt environment say get wimpy limpy rather quickly	Positive
Great gift mom refuse let straws go poor turtle break last duration tasty drink	Positive
love sturdy different plastic	Positive
teacher purchase class craft project easy cut shape plastic straw job	Positive
Good quality straw Nice colour pattern Good value money	Positive
Son muy bonitas adem muy resistentes se cu nto tardaran en ponerse flojas debido al l quido pero min aguantan perfectamente Hay que tener en cuenta que son de papel por lo que al mojarlas cada vez se van poniendo ma blandas mi han encantado echamos pl sticos nuestro planeta	Neutral
Paille de bonne qualit color Fait son job	Neutral
recyclable straw deliver quickly package securely come Ct box sturdy use variety beverage would recommend	Positive
like straw paper compostable good inch high Solo type drinking cup good tall glass sturdy paper would like thick malt	Positive
straw sturdy stay strong sit drink Highly recommend	Positive
Super worth save turtle sea life	Positive
paper straw durable	Neutral
absorb liquid fall apart	Neutral
Would nice bendable	Positive
get soggy quickly paper straw	Positive
straw expensive competitor well worth difference bend drink start unravel like many cheap one	Positive
Despu de mirar varias pajitas eleg stas ha sido un acierto le en alg n comentario de otras que se ablandaban en cuanto estaban en contacto con el l quido la verdad e que estas aguantan muy bien hasta en leche caliente de sobra para beber lo que quieras sin que se reblandezca eso si te olvidas de tirarla la dejas metida toda la noche en un vaso de agua la ana siguiente si que notar que est dura pe…	Neutral
love straw wet slimy like paper straw remind old fashioned milkshake straw quite big around hold day water tumbler	Positive
use many different paper straw far study one find others break apart liquid awhile actually able use one next day	Positive
second box purchase durable sat overnight glass water still sturdy enough drink morning test kid parent approve LOL	Positive
Great natural product hold well great value	Positive
smoothy often thick seed etc straws become clog know straw big diameter would good future	Positive
try number os paper straw well serapes others Highly recommend	Positive
straw great work smoothy stir coffee test love thing little good earth help	Positive
purchase use craft project much small diameter normal paper straw seem perfect	Positive
Perfect alternative plastic straw hate metal straw straw get soggy even use several hour	Positive
much user friendly work well sturdy long lasting weary see plastic straw float beloved ocean	Positive
Nuf say	Neutral
durable	Neutral
definitely strong others try bit higher price quality worth	Positive
Nice sturdy paper get soggy soft super quick like paper straw taste like cardboard really taste good product	Positive
sturdy Look exactly like picture highly recommend	Positive
Lo que esperaba	Neutral
fine	Positive
Love color print cute try straw use stick cake topper	Positive
encanta su color	Neutral
buy expect inch intended purpose use smoothy work	Neutral
manage tiki bar beach paper straw last several drink great	Positive
Search straw sturdy durable Perfect hot cold adult beverage purchase different brand find Naturalik Since Naturalik purchase last year	Positive
Sin dudarlo lo recomiendo durabilidad calidad recomendando	Neutral
Using craft project surprised strong sturdy Nice bright color well	Positive
Look far best paper straw ever Super strong last whole day tried others come close	Positive
Really sturdy straw use straw basically day without fall apart depend beverage Fun color come plenty straw	Positive
Colorful sturdy idea work drink use construct geometric shape	Positive
need couple Birthday cake Grand daughter exactly need use rest drink others want use Easy Clean question rating make little unfair allow give paper straw one clean reuse make star wash reuse	Positive
sturdy last hour drink	Neutral
cute Stronger think purchase wedding yet see hold	Positive
pretty straws sure go one do situation go able clean paper	Positive
Pleasantly surprise sturdy beautiful straw Love	Positive
best friend Bday Decorated small bottle Prosecco Straw top wrap Pink n Gold ribbon Straw HIT easy work	Positive
Great durability paper straw	Positive
cut straw ever see Lots different patter color combination thick enough smoothy nice sturdy love paper serve pink lemonade huge hit	Positive
recyclable straw deliver quickly package securely come Ct box sturdy use variety beverage would recommend	Positive
like straw paper compostable good inch high Solo type drinking cup good tall glass sturdy paper would like thick malt	Positive
straw sturdy stay strong sit drink Highly recommend	Positive
Super worth save turtle sea life	Positive
paper straw durable	Neutral
absorb liquid fall apart	Neutral
Would nice bendable	Positive
get soggy quickly paper straw	Positive
straw expensive competitor well worth difference bend drink start unravel like many cheap one	Positive
Despu de mirar varias pajitas eleg stas ha sido un acierto le en alg n comentario de otras que se ablandaban en cuanto estaban en contacto con el l quido la verdad e que estas aguantan muy bien hasta en leche caliente de sobra para beber lo que quieras sin que se reblandezca eso si te olvidas de tirarla la dejas metida toda la noche en un vaso de agua la ana siguiente si que notar que est dura pe…	Neutral
product deliver time quality surpass expectation caterer order bar mitzvah try straw able use one use get soggy stick lip would definitely recommend bio compostable straw	Positive
Well worth price good thick feeling last day Surprised quality price	Positive
good paper straw slightly thicker work great also	Positive
use dipped treat nice sturdy stick underneath color nice bright	Positive
best paper straw found sturdy collapse use inch long brand make perfect height Bubba mug One straw last day still hold form find random color amuse look elsewhere buy	Positive
like straw hurt environment say get wimpy limpy rather quickly	Positive
Great gift mom refuse let straws go poor turtle break last duration tasty drink	Positive
love sturdy different plastic	Positive
teacher purchase class craft project easy cut shape plastic straw job	Positive
Good quality straw Nice colour pattern Good value money	Positive
Son muy bonitas adem muy resistentes se cu nto tardaran en ponerse flojas debido al l quido pero min aguantan perfectamente Hay que tener en cuenta que son de papel por lo que al mojarlas cada vez se van poniendo ma blandas mi han encantado echamos pl sticos nuestro planeta	Neutral
Paille de bonne qualit color Fait son job	Neutral
First contaminate make paper must also look elegant black hard sturdy	Positive
use straw root beer float bar graduation open house Worked perfectly hold well taste notice straw	Positive
Striking quality packaging immensely pulchritudinous Notably speedy delivery Recommended	Positive
great straw hold several refill drink	Positive
like disposable harmful environment use though sure would able use twice	Positive
Worked great make Oreo pop	Positive
little afraid buying review say sturdy enough really like use every morning smoothy juice commute work around min far problem funny smell taste either Love	Positive
Good quality good amount	Positive
Cute design flavor	Positive
Love rootbeer delightful manly straw make paper stay firm forever could sip way end drink even begin soften Love make cute gift age	Positive
Love straw cute pattern sturdy hold kind liquid Whether hot cold frozen otherwise straw say funky taste disintegration drinking use one straw whole day need Great amount price happy	Positive
buy gift love	Positive
Packaging really nice pattern come plastic heh resealable package look amaze put drink really sturdy could squeeze finger even bend drink still sturdy get little softer course still great experience drinking paper taste drinking would recommend definitely restock need	Positive
straw great sister upcoming bachelorette party cute come quickly love paper straw well environment fit perfectly color scheme look try one day work great get mushy like happen paper straw Great purchase price	Positive
	Neutral
really like pattern earth friendly quality would nice little wider would easy sip weird flavor like paper straw last couple hour degrade wetness	Positive
order package straw come flat box inside pattern plastic seal sleeve worry germ look great island kitchen house theme	Positive
get open cute well package damage little design vibrant seem good quality hit BBQ	Positive
work little expensive side paper straw	Negative
Resorts longer offer plastic straw perfect travel companion mojitos pina coladas leave small footprint hate try sanitize wash reusable one vacation resort	Negative
favorite straw obsess paper straw pattern cute	Positive
fall apart little bit mushy paper Wide enough sturdy enough fun color great price	Positive
use straw cold beverage like water etc problem use straw day problem	Negative
Excellent price well make hold really well	Positive
Good	Positive
Nice quality paper straw collapse	Positive
buy find harmful plastic straw ocean life definitely longer last paper one restaurant kid Yes fall apart use long last long enough family	Negative
Probably best paper straw ever purchase come apart sit drink hour infact use straw whole night without clamp together	Positive
Purchased holiday coffee bar work Huge hit	Positive
Used craft classroom student think use purpose Fun color cute	Positive
super cute pictured	Positive
Beautiful straw start get soft soggy minute	Positive
Ordered brunch Pretty durable drink make paper Unless leave sit drink hr hold serve purpose	Positive
use straw multiple different function include regular straw drink use stick pop Love color combination make treat look super cute receive plenty complement highly recommend	Positive
cute great cor party table Fast delivery purchase	Positive
cut straw would definitely great decor thing like cake cake pop etc awful drink get soggy way quickly quick paper straw use would fall apart drink Super disappoint review good	Positive
awesome buy bachelorette party expect get straw TON left party straw drink walk away hour straw still hard wilty still drinkable Totally glad many leave	Positive
know paper straw get soft drink time well quite sturdy variety print great gold pattern seem hold liquid little good due gold foil Great bundle pack size price decently	Positive
biodegradable straw sturdy durable lasting entire drink notice flavor though flavor need purpose love use product play part attempt save environment	Positive
second time order straw put one iced coffee hour later still stand straight disintegrate color vibrant love see rainbow cabinet open door	Positive
Todo	Neutral
lime straw reusesble one Yuck Gross paper one destroy environment like plastic come mad cute color	Negative
nice sturdy often sit glass liquid day long come apart Colors fun buy	Positive
paper straw work horrible environment much else say	Negative
love sturdy colorful paper straw perfect party look bright festive bar	Positive
straw excellent come lightweight cardboard container hold close inch square scotch tape printing state Factory Sealed package stamp post office red letter Received Unsealed	Positive
old enough grow glass pop bottle paper straw saw immediately try Given medical condition use straws lot past couple month likelihood cringe every plastic straw use great Even kid enjoy know something kid would fun paper straw Even neighbor kiddos come check share munchkins couple time make cool neighbor many color sturdy enough last drink never drink paper straw give try go back plastic order	Positive
straw good craft well holiday entertain get LOT straw low price nice thickness color bright vibrant without bleed thin enough use craft thick enough enjoy favorite beverage	Positive
grab pack preparation Halloween party drink use inflate self seal headband work great sturdy last plenty time drink get soggy course biodegradable grab new one issue terrible deal either	Negative
usually hesitant come paper straw package tell one thick one coffee store get soggy couple hour like usual feel firm awhile	Negative
Nice color dont dissolve drink	Positive
medium could load	Neutral
	Neutral
paper straw well think plan get soft drink like one two soda really best thing straws Paper straw illegal make really durable plastic drink get wet start get soggy like paper go give thumbs	Positive
sturdy straw retain shape hour taste biodegradable steal highly recommend straw	Positive
drink water lemon straw One straw last entire day	Neutral
use conventional way speak well hold wet sturdy use class science project instead plastic straw take packaging shock see quality thick pretty hard happy purchase	Positive
First box buy straw last whole day disintegrate second box fall apart within hour mean sometimes go day great would like reduce solid waste output	Positive
try several brand quest avoid plastic excellent straw leave drink disintegrate easily liquid others	Positive
happy find environmentally friendly straw durable use drink smoothy hold well would like slightly large circumference work fine	Positive
straw great Much strong last long regular paper straw order	Positive
sturdy do plastic straw little bit environment issue ever	Negative
Unfortunately start lose rigidity overtime taste release glass water put	Negative
Sono le prime cannucce che acquisto ero un p scettica sono assolutamente valide meglio molto meglio delle classiche cannucce di plastica Sono co resistenti che si possono sciacquare sotto l acqua corrente e riutilizzare ovviamente agli ospiti esibir quelle nuove Prodotto validissimo	Neutral
Van perfecto tanto para l quidos fr o como calientes Resistentes agregan ning n sabor extra al beber	Neutral
Pajitas desechables de cm de longitud cm de di metro Igual que en las fotos	Neutral
Abbastanza rigide ottima alternativa alla plastica e biodegradabili	Neutral
immediately dissolve good	Positive
Believe actually good plenty soggy straw restaurant actually hold use water soda fine bottom straw little softer soda way would affect use even leave one glass water overnight still fine morning	Positive
nice long lasting paper straw hold liquid quite cold room temperature end use one day stir hot tea well take good straw start get soft even hot tea use every day iced coffee work great	Positive
attractive paper straw colorful swirl around work fine liquid beverage really thing milkshake smoothy Made China	Positive
Product sturdy work great cake pop would recommend reorder Thanks	Positive
year old daughter decide lemonade stand go sure straw perfect add touch need sturdy everyone love	Positive
Perfect theme disintegrate like paper straw Would buy	Positive
love strong cute	Positive
love straw paper bendable old fashioned straw dispenser counter top make glass iced tea cocktail right grandson love milk Love color assortment get soggy hold well even reuse round Great value money	Positive
people hate paper straw melt use last day long love	Negative
nice cut plastic waste yet downside would get soggy quickly compare paper straw use nice range color way able bend plus	Positive
like everything really delight hold hot beverage	Positive
get soggy like slot paper strews	Neutral
paper straw durable bendable use wash color interesting bright Expensive compare plastic purchase	Positive
Good one time use Also leave liquid long lose integrity strongly big problem due high internal friction paper VS Plastic foam overflow happen soda	Positive
straw hold together well reviewer complain straws become mush glass never problem Maybe leave straw hour hour happen see realistic situation would need straw function one drink long use paper straw try reusable metal straw bother metal one feel less comfortable paper dozen wash silicone tip become loose metal slide around tip slip wash	Positive
nan	Neutral
everyone use eco friendly world use plastic concession softball park use paper straw sno cone Great price Great quantity Would definitely buy THANKFUL get good old fashion paper straw	Positive
good product	Positive
Love color stripe cute	Positive
sticker use seal straw box break Made question cleanliness straw	Neutral
straw buy simply need usually shy away straws like add garbage pile landfill really add somewhat hesitant order think long could withstand beverage without fall apart pleasantly surprise straw hold nicely day like something sip always straw work great straw attractive drink well make eco friendly surely keep straw hand kitchen	Positive
use straws often really like sturdy fall apart recommend everyone	Positive
use straw art project work great stem handprint flower Nice color	Positive
Product outstanding Durable craft extracurricular use Wink wink	Positive
speak quality drinking straw use whole package craft red white strip star year Christmas tree come tree decor motto could get pretty pricey without little box creative think easy craft take much time star add another layer interest tree without break bank	Positive
durable paper straw ever use tried plenty drink LOTS sparkle water always use straw water kind teeth also devotee Protein Shakes diabetic use straw container mean dirty glass purchase plastic straw bad environment want metal type simply mean something else wash Soooooo particular brand	Negative
box contain straw fall apart glue hold edge together loosen three side mean three quarter straw float around gigantic Amazon box ship ideal product go go mouth best time let alone pandemic put lot faith think package come apart like delivery sit half open Amazon warehouse would recommend	Positive
bad quality get wet immediately use return due close window need refund Amazon Amazon please issue refund onthis item	Negative
Used DIY Santa picture straws sat glass milk quite time without fall apart get soggy	Neutral
Good Quality	Positive
Got environmental benefit use straws keep lipstick drink ware Regular paper straw collapse every couple water refill usually make entire day Great value good environment	Positive
bring Mexico resort drink icy drink get catch straw mildly strange taste	Negative
want try paper straw eco friendly use drink ice coffee matter flavor sweetness taste paper always power coffee build durability great break easily able accurately taste drink disappointment	Positive
Excelente para cualquier reuni n	Neutral
Liked biodegradable nice job packaging Disliked fall apart soon hit liquid hot cold honestly hop great Unfortunately really extremely fragile	Positive
used paper straw friendly hot drink bamboo straw work much good paper one Works juice coffee milk tea Perfect substitute plastic straw	Positive
Nice experience product good description use normal paper straw easily break hot drink one much good would buy back	Positive
Bar Manager tell straw work great keep order restaurant bar use Organic ingredient strives part Environment love fact straw Biodegradable	Positive
Paper straw much longevity beverage start deteriorate mid cocktail BAD BOYS Purchased bar MIND BLOWN incredible SUPER STURDY Lasts hour love straw continue order bar supply HIGHLY RECOMMEND	Positive
amaze good straw easily finish lbs drink straw still work Amazing product	Positive
best paper straw use buy	Positive
Sturdier last brand Individually wrap	Neutral
take paper straw restaurant drive throughs eat offer friend table	Neutral
Great product	Positive
Bought daughter graduation party lemonade stand want wrap straw seem good idea today germ still want cutesy look colored stripe come wrap white paper clear picture see pretty colorful stripe Disappointed	Positive
paper straw surprisingly long lasting definitely go order another batch Thank	Negative
need straw want try paper one look colorful kind fun grandkids good straw color bright issue use say get little soft minute liquid However even couple hour glass water get soft useful softness normally problem one use straw push ice around may challenge us work great happy	Positive
typical paper straw get soggy soft much use color nice weird taste use good value many get though	Positive
product come simple plastic bag hold straw together pay attention environmental protection use cardboard box instead plastic bag look cost effective straw neatly arrange plenty enough family use month straw make paper sturdy odor glue smell size regular straw fit soda try soak water hour find still intact nothing melt soft original environmentalist need straw think still good option Cons box cont…	Positive
STURDY straw stylish show party get ton quick delivery could never find store thank amazon sturdy durable love color	Positive
perfect fit need kid use type straws daily juice drink vitamin mix liquid sturdy melt liquid use feel good problem unravel Good deal	Positive
assorted color Paper Straws excellent great mix color color bright pop get bulk pack good thing straw disposable biodegradable Eco friendly free BPA material use make straw good heavy get soggy extend use thumb	Positive
look bulk eco friendly straw could purchase work coffee area Metal straw would environmentally friendly doubt coworkers willing spare minute wash every time grab coffee name make greener choice convenience paper straw worry straw would get soggy hold hot liquid see hold pretty well expect last floating cup half day finish drink within hour problem do go recycling bin know eventually break paper l…	Positive
FINALLY paper straw get soggy drink great deal come high quality durable last Definitely recommend	Positive
sturdy paper straw	Neutral
Great straw great price add need fake bakes	Positive
Like variety pack Strong last drink Would purchase	Positive
straw thin bc less paper use enough make durable black paper straw contain less usable black one bat one pumpkin go limp within second place liquid minute one less black one mostly orange paper disintegrate slightly slow pace one primarily white paper last long limp unusable time drink run low would novelty purpose vs utilitarian say definitely would use bake either paper straw often use cake pop…	Negative
usually get straw dollar store glad time much durable perfect Easter treat	Positive
buy Thanksgiving straw First number design box short Secondly color good match expect lovely fall orange instead wash peach tone recommend	Positive
many cute thick withstand almost drink soda Coffee one straw last forever soda get super soft one eventually come apart make sense super acidic especially Either way start get flimsy huge deal since job yay one thing help mother earth	Positive
use stick large marshmallow dip chocolate sprinkle different nut party favor hold well need	Positive
straw metallic one compost well put reclycling	Neutral
Good strong straw turn paper mache minute	Positive
Lovely colour would star attention diameter size narrow milkshake smoothy	Positive
Great product	Positive
buy paper straw use mug topper hard find right color see work great Good price	Positive
need candy apple decoration	Neutral
use chocolate cover marshmallow work perfectly bend pretty easy still great product money	Positive
Facil de trabajar con ellos	Neutral
Love straw buy party love much continue buy house cute fun reasonably price	Positive
use straw juice coffee iced tea often time nurse drink take hour finish paper straw last several hour get soggy quickly important iridescent finish also super fun recommend	Positive
picture online justice incredibly shiny vibrant green color straw average length thickness work fine eco friendly drink option Personally get use craft low price big pack make great deal	Positive
Great protein shake	Positive
First paper safe environment purchase paper straw hold well thicker break easily	Positive
Good recycle	Positive
Number one choice color size earth friendly	Positive
Trying keep plastic sea water use boat	Neutral
perfect morning smoothie weird taste like paper straw	Positive
Boba pearl easily get straw wind use spoon	Positive
Size exactly want Durability great afterall paper fast drinker work fine slow like great environmental factor still believe good purchase	Positive
pretty extremely durable want conserve set dry use hold form multiple us	Positive
Holds well long time drink	Negative
nice tall enough thermos cup	Positive
Tired wash aluminum straw switch paper	Negative
Perfect mini sparkle wine bottle classy touch	Positive
high quality drink straw purchase storage dendrochronology sample straw also work well drinking sturdy many paper straw Overall straw length diameter described	Positive
Bought make centerpiece baby shower Ultimately decide go something bit longer plastic balloon straw seem well make come time would nice detail spice party	Positive
Perfect paper straw extra long	Positive
firm straw work well water bottle soft drink bottle sturdy fall apart easily length straw good also	Positive
straw make apple look classy beautiful Worth	Positive
nice straw Dark green good quality Thank fast delivery service beautiful straw happy	Positive
Beautiful cover Valentine dip apple make stick look beautiful	Positive
medium could load	Neutral
	Neutral
Used cake pop candy apple rice krispy pop Turned great	Positive
Used bar featured mermaid lemonade cute	Positive
Like straw use stick cake pop sturdy	Neutral
Sturdy Gorgeous	Positive
paper straw get mushy look great home bar	Positive
Paper straw biodegradable well planet	Neutral
recyclable straw deliver quickly package securely come Ct box sturdy use variety beverage would recommend	Positive
like straw paper compostable good inch high Solo type drinking cup good tall glass sturdy paper would like thick malt	Positive
straw sturdy stay strong sit drink Highly recommend	Positive
Super worth save turtle sea life	Positive
paper straw durable	Neutral
absorb liquid fall apart	Neutral
Would nice bendable	Positive
get soggy quickly paper straw	Positive
straw expensive competitor well worth difference bend drink start unravel like many cheap one	Positive
Despu de mirar varias pajitas eleg stas ha sido un acierto le en alg n comentario de otras que se ablandaban en cuanto estaban en contacto con el l quido la verdad e que estas aguantan muy bien hasta en leche caliente de sobra para beber lo que quieras sin que se reblandezca eso si te olvidas de tirarla la dejas metida toda la noche en un vaso de agua la ana siguiente si que notar que est dura pe…	Neutral
Like title say really hate paper straw look pretty wedding shower figure heck deal one event Wow pleasantly surprise like flimsy paper straw get mushy like use past sturdy paper straw feel taste icky feel disintegration drink mouth use straw two drink consume leisurely pace good new second drink really blow away quality really beautiful person yes say straw beautiful straw may convert long brand …	Positive
Love party straw Quality use make birthday decoration add little cardstock embellishments company top notch customer service ever issue send message sweet respond fast buy year back soon	Positive
Super cute Christmas	Positive
Super cute touch champagne flute sdpicnicstation	Positive
best paper straw ever use gold color bright match party decor straw sturdy able drink mini bottle bubbly cup water without straw get soggy absolutely hate paper straw get soggy fall apart finish drink issue straw	Positive
Beautiful feel sturdy use bridal shower fit theme perfectly realize small business felt good support Highly recommend	Positive
usually hate paper straw feel like kind come apart use wedding bridesmaid cup perfect hold well	Positive
buy white foil red Christmas time love red deep red foil	Positive
need	Neutral
would order	Neutral
Sturdy break use	Neutral
buy party serve frosty pina coladas Looked pretty work well	Positive
straw fade n durable glass drink soften bit really problem continue use mvery satisfied n would buy Perfect family picnic	Positive
buy use homemade bee house actually use thing Easy cut desired length Enough box make almost two house buy next spring also	Positive
get soggy work use smoothy	Neutral
Paper straw always double edge sword plastic one nightmare environment need move away paper one get soggy really work try use Boba really work tapioca pearl get stuck minute drink straw get soggy would suck would sort squeeze good great thick drink like chunky smoothy thick milkshake anything else fine suck hard therefore increasingly soggy structure still good enough job design super fun color l…	Positive
old enough grow glass pop bottle paper straw saw immediately try Given medical condition use straws lot past couple month likelihood cringe every plastic straw use great Even kid enjoy know something kid would fun paper straw Even neighbor kiddos come check share munchkins couple time make cool neighbor many color sturdy enough last drink never drink paper straw give try go back plastic order	Positive
straw good craft well holiday entertain get LOT straw low price nice thickness color bright vibrant without bleed thin enough use craft thick enough enjoy favorite beverage	Positive
grab pack preparation Halloween party drink use inflate self seal headband work great sturdy last plenty time drink get soggy course biodegradable grab new one issue terrible deal either	Negative
usually hesitant come paper straw package tell one thick one coffee store get soggy couple hour like usual feel firm awhile	Negative
Nice color dont dissolve drink	Positive
medium could load	Neutral
	Neutral
paper straw well think plan get soft drink like one two soda really best thing straws Paper straw illegal make really durable plastic drink get wet start get soggy like paper go give thumbs	Positive
straw make apple look classy beautiful Worth	Positive
nice straw Dark green good quality Thank fast delivery service beautiful straw happy	Positive
Beautiful cover Valentine dip apple make stick look beautiful	Positive
medium could load	Neutral
	Neutral
Used cake pop candy apple rice krispy pop Turned great	Positive
Used bar featured mermaid lemonade cute	Positive
Like straw use stick cake pop sturdy	Neutral
Sturdy Gorgeous	Positive
paper straw get mushy look great home bar	Positive
Paper straw biodegradable well planet	Neutral
recommend use rice crispy chocolate cover dessert decor work great	Positive
work perfect little one birthday party Obviously paper leave super long drink	Positive
quality amazing complaint regard functionality straw happen find good value local store would save lot money need many straw great quality	Positive
use one almost everyday afternoon ice coffee environmentally friendly adorable display counter	Positive
create different wreath th July porch decor	Neutral
purpose St Patrick Dinner need green straw paper serve purpose go whole theme	Neutral
Muy decorativos	Neutral
use water cup car work straw last day get soft like compostable straw stay sturdy day long	Positive
straw durable fall apart drink bendable bit long others buy use kind	Positive
straw sturdy like plastic get soggy like paper straw yet biodegradable win win	Positive
happy straw purchase Sometimes compostable straws crack easily brittle weak hole crack sturdy enough purpose bonus cat like play lol floor like kick around like soccer ball pretty funny	Positive
kid always use straw drink purchase continually past year sturdy love hold throughout day	Positive
nice replace plastic earth friendly thank take care planet	Positive
far late redesign product much good original product sell leaks yet able use smoothy shake etc would like commend thank company reach offer solution Previous review Literally every straw leak within minute flex bend different type fluid sturdy enough smoothy semi thick homemade milkshake etc	Positive
use straw month really love work well good traditional straw right diameter little bendy part use straw drink generate lot use straw put straw recycle instead garbage Every time toss garbage envision poor sea turtle eventually accidentally suck nostril terrible outcome loose plastic straw ocean turtle come air end suck straw nostril felt bad use straws know contribute garbage ocean	Negative
son like paper straw feel like plastic little jiggling iit fit carton juice pricey worth	Positive
try improve carbon footprint decide buy look feel like stereotypical plastic straw thickness maleabilty Additionally break within minute like paper straw restaurant additional bonus straw much like stereotypical plastic straw question really biodegradeable look make change great small start	Negative
keep bag purse use terrible paper straw know store restaurant use product like tell difference environmentally friendly straw old plastic one Highly recommend	Negative
u avec moin de jours de la date expiration tant fait base de plante il garantit le produit pour mois recu le juin expiration le juillet vraiment pa grand lais	Negative
straw perfect would use plastic day course far superior paper reusable feel ever really get clean mention bring house likelihood get home great thus buy waste happy purchase	Positive
tube narrow	Negative
like use plastic cardboard straw bad environment like metal straw reusable feel good mess environment	Negative
need something durable easy clean functional work nicely	Positive
get straw hard plastic straw come Rove insulate beverage container break Someone work recommend get metal buy certainly great value well make criticism lower star metal taste like metal plastic straw funny taste could touch wider little thin taste wish height Shorter one would nicer bent straw make bearable Company amazing care product say lot UPDATE update star use month think really love much b…	Positive
purchase set straw recently enjoy read description closely arrive find straw long expect course fault length issue would recommend measure height cup determine straw acceptable application reason knock product star strong odor taste straw likely oils chemical use manufacturing process wash use included brush dish soap could longer detect odor taste though permanent issue would nice pre scrubbed p…	Positive
thing realize use year prefer silicone reusable straw metal one seem get cold picky thing part straw durable great Would recommend anyone without cold sensitivity mouth	Negative
One small way help save environment plastic straw	Negative
Good length straw easy clean use every day since buy issue edge sharp feel durable look good metal thick enough find thing complain around job well	Positive
great set reusable straw fit bag leave car always hand Easy clean durable	Positive
really like straw good quality even come cleaning brush much good environment use plastic	Positive
Great quality straw large side want buy chiller tumbler Arrived quickly package well complaint Oh environmentally friendly	Positive
good quality product good value money	Positive
perfect mason jar diy gift color design perfect holiday get great compliment straw buy next year	Positive
buy Social conscious world become think paper way go straw take long soften feel weird cute use decorative addition Christmas decoration use drink note great craft know reduce plastic waste environment agree totally personally get wet disintegrate feel	Positive
Cute Christmas design cute enough variety perfect use Seller ship super fast arrive perfectly	Positive
use craft color bright fun hold well	Positive
Great design color perfect holiday cocktail	Positive
nice sturdy	Positive
feel regular straw without environmental cost refuse straw takeout always use instead keep drink several hour stay sturdy sure ever drink anything use straw course hour	Positive
use tea lemonade stand perfect touch bridal shower	Positive
good juice water soda make really foamy fizzy	Positive
look long stick meringue pop nothing thick since meringue already light feel awkward concern gold design may affect oven first run use F figure day hot straws seem stay fine outdoors hold perfectly loss shine make another batch last minute order enough time let sit hour bake normal heat still perfect result go meringue pop stick	Positive
Straws work great issue	Positive
work perfectly bridal shower described good quality good value Would recommend	Positive
straw paper pay attention hate paper straw really pretty stay together well sit glass pink lemonade	Negative
beautiful addition beverage table find glass outside next day straw look like fresh straw issue straw break drink Love love love straw	Positive
use straw cover mascara Wanda lash business cute add little spark product give client	Positive
Beautiful colour described Used SIL baby shower go beautifully decor Sturdy straw would definitely order	Positive
great straws pretty straw get bit soft use long drink problem might use straw place plastic straw definitely choose Paper Plastic day PLASTIC WASTE	Positive
Loved wedding beautiful elegant paper straw Would definitely buy	Positive
love straw wet slimy like paper straw remind old fashioned milkshake straw quite big around hold day water tumbler	Positive
use many different paper straw far study one find others break apart liquid awhile actually able use one next day	Positive
second box purchase durable sat overnight glass water still sturdy enough drink morning test kid parent approve LOL	Positive
Great natural product hold well great value	Positive
smoothy often thick seed etc straws become clog know straw big diameter would good future	Positive
try number os paper straw well serapes others Highly recommend	Positive
straw great work smoothy stir coffee test love thing little good earth help	Positive
purchase use craft project much small diameter normal paper straw seem perfect	Positive
find good buy	Positive
family go lot straw always want high quality paper straw hard find phenomenal paper help planet sacrifice quality life also set long time must buy household highly recommend similar thinking people	Positive
many perfect office like length fit great long cup drink super happy would buy also live California work perfectly legal code	Positive
Wow straw much good expect Loving guest pool	Positive
durable paper straw good quality price Matched party theme perfectly	Positive
Love great alternative summer drink help protect environment	Positive
Great smoothy Tropical freeze drink	Positive
request white straw get black secondly tend break easily although eco friendly get hour use start soften	Positive
Nice sturdy fit Moana theme treat perfectly	Positive
Super cute pack straw Used baby shower party get many	Positive
Straws cute good quality	Positive
Great entertain Fun way dress summer drink	Positive
Colors vibrant straw make well purchase	Positive
Super cute good	Positive
use part bridal shower gift tie around glass pretty delicate flimsy get soggy fast last least one full drink maybe two	Positive
straw cute see get use ladies event hold well pretty sturdy make cardboard paper	Positive
skinny straw buy grocery ztore	Neutral
need gold flourish price right	Positive
great work expect	Positive
come apart drink min quite disappointed stand extended period hot cold liquid Product make China go use straw get purpose serve look nice	Negative
Initially think one straw try great could gulp faster black straw would look good glass dispenser leave straw ice water minute get back half full drink straw become soggy bottom think would matter straw still function okay cardboard plus paint taste linger mouth eat something couple hour later Perhaps would noticeable beverage highly flavor drink faster return refund	Positive
Slightly short picture great material	Positive
paper start droop soak long enough never one unfurl paint fleck beverage impressed deal quality buy run	Positive
wide stirrer	Negative
pleased straw drink fit Mason Bee box replacement year year look size year yea find one work Thanks make particular size ever	Positive
aunt give glass lid design straw two straw review many strawsand PERFECT sturdy collapse perfect anytime yet Holidays handy grand child love buy	Positive
reason come apart right middle start untwist point must something length way make point weakness majority paper heavyweight opaque one untwist last overnight	Positive
Love paper straw classy white color	Positive
durable melt fall apart	Neutral
Bar Manager say straw work great keep order also strive part help Environment love Biodegradable	Positive
price right paper straw look work well	Positive
Wanted straw harmful environment like plastic straw reason good paper straw hard find store sturdy hold long need paper want	Positive
Needed cocktail straw like restaurant sturdy get soggy	Neutral
hard nut crack paper straw hold liquid hour straw meet challenge Also wall straw quite thin wider diameter liquid draw use old fashion orange pulp bit cherry able go fine without collapse know ask flavor straw flavor straw straw none	Positive
order straw work event hosted bar look non plastic option would durable enough last course beverage would impart foreign scent flavor disappoint paper straw probably never go perfect great eco friendly option would definitely recommend others	Positive
good straw remember paper leave coffee minute start get soft buy stir coffee need keep job	Positive
straw great last long brand	Positive
buy expect inch intended purpose use smoothy work	Neutral
manage tiki bar beach paper straw last several drink great	Positive
Search straw sturdy durable Perfect hot cold adult beverage purchase different brand find Naturalik Since Naturalik purchase last year	Positive
Sin dudarlo lo recomiendo durabilidad calidad recomendando	Neutral
Using craft project surprised strong sturdy Nice bright color well	Positive
Look far best paper straw ever Super strong last whole day tried others come close	Positive
Really sturdy straw use straw basically day without fall apart depend beverage Fun color come plenty straw	Positive
Colorful sturdy idea work drink use construct geometric shape	Positive
use straw Italian soda perfect height durable recyclable Also cute product	Positive
much good plastic Everything taste well	Positive
paper hold glass milk Starts fall apart minute usually long enough drink Kids love right length kid glass	Positive
short thin long enoughMushy one use	Negative
use school activity sturdy end product cute	Positive
joy even little preserve environment straw exceed expectation hold well hour liquid absolutely taste Thank	Positive
Long last even leave liquid colorful affortable	Positive
granddaughter sham ecological become sincere turtle month later agree get good way sane turtle bus straw hold even water forget think anything like milk shake	Positive
straw go fine dont last long get soggy break	Positive
Pretty great straw sit liquid several hour without noticably soggy Bend pretty decently paper definently challenge get exact angle want like plastic straw still pretty manageable	Positive
make kid hot chocolate look like something get fancy place kid drink easily always add nice straw cup drink bit slowly stir hot chocolate pile whipped cream top Straws nice sturdy Even hot chocolate problem straw fall apart Great bargain box straw	Positive
flexible paper straw strong usually keep water bedside straw night skeptical see straw go last overnight straw biodegradable great environment strong family really enjoy expectation meet happy result	Positive
use bendable plastic straw long time one reason switch paper bend also quite durable soft paper pleased	Positive
Love individually wrap much sturdy paper straw	Positive
really like straw smoothie good amount price pay Stars	Positive
Great deal	Positive
description mark clear straw receive white opaque bendy style straw want	Positive
Standard size	Neutral
individually wrap straw yo child need straw assist take medicine mixed liquid take oz interval meal send reusable metal straw school want something easy aka disposable lol work great Comes huge box count many need week nurse throw away do Viola	Positive
Good	Positive
description say clear straws white Buyer beware Returned	Positive
Love bamboo idesa require drinker suck hard straw get liquid get lot air liquid hear straw let air drink crafter find another use	Positive
tremor eco friendly Boonboo straw make easy drink hot coffee day without spill rinse reuse several time recycle	Positive
Great one two cold drink sodas plastic easy environment	Positive
want right thing use plastic cut basically paper work fine texture like	Positive
Love size hate taste Maybe buy tried bamboo paper straw awful	Negative
bamboo straw nothing special price non durable brown paper straw	Positive
first experience purchase paper straw get party serve iced hot coffee hold well impressive ability stir Tall iced drink without warp mush product get top rating prefer reusable hard plastic straw personal use stick need straw crowd would buy	Positive
family use paper straw fifty year Oh yes staws stipped polka dot color much fun see tell truly quality straw far superior fun look staws use want straw breakdown malfunction finish delicious drink BUY promise disappoint	Positive
perfect need	Positive
love straw much sturdy normal paper straw purchase past Perfect size short glass	Positive
straw perfect margarita	Positive
length mason bee tube come enclosure buy use either	Neutral
Absolutely love dipped treat nice look stick sturdy color dull look	Positive
Great quality value price Cheapest durable black straw find Amazon	Positive
product come describe careful	Negative
come paper straw	Neutral
Loved easy cut would like small well sturdy great price	Positive
Loved straw cute party	Positive
cute super sturdy paper straw enjoy party nonetheless	Positive
Bought daughter wedding cute Love	Positive
Added drink table sister baby shower fun splash color also easy environment love straw	Positive
purchase straw vampirina theme birthday party super adorable great price hold well Within minute use beverage straw begin cave fall apart stop use ensure guest child swallow piece paper however hold use decoration item make photo booth prop turn great still almost perfect condition party also work well snack stick use make decorated Rice Krispie treat stick turn fabulous hold well Drinking issue	Positive
Good paper straw hold collapse even sit drink awhile	Positive
describe Super cute Perfect cakepops	Positive
nice product	Positive
Used yeti cup coffee Lid smash straw release suck close Especially add mix coffee	Neutral
Really nice Straw Individually Wrapped favorite Seems silly tho wish	Positive
love em compare paper straw go mushy hour one never go mushy reuse day	Positive
expect much really good say sturdy standard plastic fastfood straw hold fine	Positive
Great color functionality could ask straw	Positive
Gave star come plastic packaging open straw packaging come ok	Positive
want biodegradable straw waste lot money try find worthless straw taste durable work hot cold beverage buy twice tell friend family	Negative
job	Neutral

## Sheet: Silicone
Lemma	Analysis
skeptical bring thesis totally surprised different plastic straw long brush come make easy clean color bright cheerful	Positive
silicone straw awesome fit perfectly small blender bottle allow use straw drink collagen work easy try pour wide mouth bottle straw easy clean dry Recommend	Positive
Love color grandson keep couple favorite color	Positive
use year great	Positive
Great straws easy use easy clean durable	Positive
far work well little thick tervis cup little persuasion usable see long last Great price number straw get	Positive
would buy	Neutral
drink water another flat liquid work Carbonated thick drink work	Negative
bit odor first take packaging however dissipate soon wash use color bright alter taste drink still carbonate Could handle smoothy milkshake Easy handwash hold well dishwasher slightly thick thin plastic straw buy grocery store issue us stand nicely glass picture show two brush work well clean inside Hole diameter state description definitely reorder	Positive
useful straw Easy clean reuse Nice soft risk injury	Positive
Ich nutze diese halbe privat unheimlich gerne Sie sind sehr angenehm lassen sich leicht reinigen und sind flexibel zum Verstauen und mitnehmen und gegen die ekligen papierstohalme austauschen Unserem Pflegeheim kamen sie auch zugute Wir haben viele Arten ausprobiert und au er den plastikstrohalmen keine gefunden sie man nutzen kann Da e die nun icht mehr gibt musste wir gucken wie wir klarkommen …	Positive
Ho comprato questo set di cannucce silicone per facilitare miei figli quando devono bere acqua succhi sia caldi che freddi Ero un poco scettico per il fatto che fossero morbide per cui temevo una strozzatura della cannuccia nella piegatura Invece sono rimasto piacevolmente colpito dalla buona fattura materiali sono veramente ottimi La cannuccia ha quella rigidit sufficiente non strozzare tanto da…	Positive
save environment Tim hortons paper straw make ice cap Unbearable life saver easy clean super bright cute price throw little go lie end day happy P habit chew perfect break chew lot hence decide popular stainless steal one also stainless steal one taste like raw metal wash	Positive
Overall like straw easy clean opaque see inside clean flexible also perfect size large tumbler However couple straw leak sparkle make useless Love look design flaw sure	Positive
wife always use water taste well come straw try Getting real sick plastic	Negative
cool kid bend dont break interested see handle chew well Kinds love come brush wash	Positive
Sturdy cute easy clean Love straw	Positive
Hahaha Yes Straws two hole white straw come pack get hole side straw Luckily close end cut want short straw would purchase short straws Aside work great weird taste happy	Positive
use primarily smoothy Perfect size easy clean impart taste use water	Positive
Got drink extra tall glass nice color easy clean include brush nice bonus	Positive
Fit ounce stainless steel tumbler large stainless steel bottle perfectly close lid stainless steel bottle without worry bend straw shape give friend one love	Positive
straw great cheerful translucent see clean also easy cut different size Width wise tiny bit big typical straw nothing major use every day great	Positive
nice colorful	Positive
boyfriend recently try drink water get straw game changer Adding straw bottle screw lid large Yeti cup make much easy drink water may sound silly large bottle make difference love happy purchase	Positive
great reusable straw easy clean brush come Took get use feel silicone Carry one time	Positive
use silicone straw couple year nice finally bent one surprise slightly rough texture though smooth like others Feels strange tongue flavor good two cleaning brush awesome	Positive
good	Positive
Generous length diameter Easy rinse clean provided brush Bright color	Positive
longer worry grandchild drink dirty straw save environment Easy clean kid love choose new color day	Positive
actually one use one package easy get clean switch another product great value good quality	Positive
Straws big make shake drink drink straw	Neutral
use EVERY drink taste like silicone anything matter stick right utensil tray dish washer wash fine also nice wide perfect smoothy	Positive
wall straw little thin straw good	Positive
Awesome cat back turn chew end trim till trim Probably order love um	Positive
like product size flexibility	Neutral
like soft straw like feel color drawback bit wide would fit tumbler	Positive
buy cause toddler teethe keep bite paper straw love super flexible easy clean put storage bag diaper bag go color super fun love theres variety bent straight straw super travel friendly carry airport without stop metal straw	Positive
Love clean brush	Positive
skeptical bring thesis totally surprised different plastic straw long brush come make easy clean color bright cheerful	Positive
silicone straw awesome fit perfectly small blender bottle allow use straw drink collagen work easy try pour wide mouth bottle straw easy clean dry Recommend	Positive
Love color grandson keep couple favorite color	Positive
use year great	Positive
Great straws easy use easy clean durable	Positive
far work well little thick tervis cup little persuasion usable see long last Great price number straw get	Positive
would buy	Neutral
drink water another flat liquid work Carbonated thick drink work	Negative
bit odor first take packaging however dissipate soon wash use color bright alter taste drink still carbonate Could handle smoothy milkshake Easy handwash hold well dishwasher slightly thick thin plastic straw buy grocery store issue us stand nicely glass picture show two brush work well clean inside Hole diameter state description definitely reorder	Positive
useful straw Easy clean reuse Nice soft risk injury	Positive
Ich nutze diese halbe privat unheimlich gerne Sie sind sehr angenehm lassen sich leicht reinigen und sind flexibel zum Verstauen und mitnehmen und gegen die ekligen papierstohalme austauschen Unserem Pflegeheim kamen sie auch zugute Wir haben viele Arten ausprobiert und au er den plastikstrohalmen keine gefunden sie man nutzen kann Da e die nun icht mehr gibt musste wir gucken wie wir klarkommen …	Positive
Ho comprato questo set di cannucce silicone per facilitare miei figli quando devono bere acqua succhi sia caldi che freddi Ero un poco scettico per il fatto che fossero morbide per cui temevo una strozzatura della cannuccia nella piegatura Invece sono rimasto piacevolmente colpito dalla buona fattura materiali sono veramente ottimi La cannuccia ha quella rigidit sufficiente non strozzare tanto da…	Positive
save environment Tim hortons paper straw make ice cap Unbearable life saver easy clean super bright cute price throw little go lie end day happy P habit chew perfect break chew lot hence decide popular stainless steal one also stainless steal one taste like raw metal wash	Positive
skeptical bring thesis totally surprised different plastic straw long brush come make easy clean color bright cheerful	Positive
silicone straw awesome fit perfectly small blender bottle allow use straw drink collagen work easy try pour wide mouth bottle straw easy clean dry Recommend	Positive
Love color grandson keep couple favorite color	Positive
use year great	Positive
Great straws easy use easy clean durable	Positive
far work well little thick tervis cup little persuasion usable see long last Great price number straw get	Positive
would buy	Neutral
drink water another flat liquid work Carbonated thick drink work	Negative
bit odor first take packaging however dissipate soon wash use color bright alter taste drink still carbonate Could handle smoothy milkshake Easy handwash hold well dishwasher slightly thick thin plastic straw buy grocery store issue us stand nicely glass picture show two brush work well clean inside Hole diameter state description definitely reorder	Positive
useful straw Easy clean reuse Nice soft risk injury	Positive
Ich nutze diese halbe privat unheimlich gerne Sie sind sehr angenehm lassen sich leicht reinigen und sind flexibel zum Verstauen und mitnehmen und gegen die ekligen papierstohalme austauschen Unserem Pflegeheim kamen sie auch zugute Wir haben viele Arten ausprobiert und au er den plastikstrohalmen keine gefunden sie man nutzen kann Da e die nun icht mehr gibt musste wir gucken wie wir klarkommen …	Positive
Ho comprato questo set di cannucce silicone per facilitare miei figli quando devono bere acqua succhi sia caldi che freddi Ero un poco scettico per il fatto che fossero morbide per cui temevo una strozzatura della cannuccia nella piegatura Invece sono rimasto piacevolmente colpito dalla buona fattura materiali sono veramente ottimi La cannuccia ha quella rigidit sufficiente non strozzare tanto da…	Positive
save environment Tim hortons paper straw make ice cap Unbearable life saver easy clean super bright cute price throw little go lie end day happy P habit chew perfect break chew lot hence decide popular stainless steal one also stainless steal one taste like raw metal wash	Positive
Overall like straw easy clean opaque see inside clean flexible also perfect size large tumbler However couple straw leak sparkle make useless Love look design flaw sure	Positive
wife always use water taste well come straw try Getting real sick plastic	Negative
cool kid bend dont break interested see handle chew well Kinds love come brush wash	Positive
Sturdy cute easy clean Love straw	Positive
Hahaha Yes Straws two hole white straw come pack get hole side straw Luckily close end cut want short straw would purchase short straws Aside work great weird taste happy	Positive
use primarily smoothy Perfect size easy clean impart taste use water	Positive
Got drink extra tall glass nice color easy clean include brush nice bonus	Positive
Fit ounce stainless steel tumbler large stainless steel bottle perfectly close lid stainless steel bottle without worry bend straw shape give friend one love	Positive
straw great cheerful translucent see clean also easy cut different size Width wise tiny bit big typical straw nothing major use every day great	Positive
love straw several month complaint right length short medium glass use wash great dishwasher get food delivery Dunkin today forget straw problem one fit perfectly feel well care environment Previously use home go start use go drink well	Positive
way go Stop pollute one use plastic way go	Neutral
perfect size use try replace regular straw like double thick one usually offer tasteless sturdy enough chew come cleaning insert durable	Negative
look alternative paper straw purchase base review tried clean straw pretty easy straw feel durable definitely stiff silicone straw purchase Target past love fun color size purchase standard size long one large drink receive star one regular straw already tear seam upon open One thing regret find straw carry bag case suppose keep ziploc bag go	Positive
first silicone straw like included squeegee cleaner work well use straw fruit smoothy	Positive
use straw daily toddler go directly bottle use straws sippy cup go quite number product due chewing issue far straw withstand wrath Quality promising One thing complain size straw could little bit wide term actual straw make clean bit difficult need	Negative
Great replacement disposable straw	Positive
excellent toddler stress chewer toddler like drink open cup without straw chew reusable plastic one straight shatter acrylic one scary love worry destroy straw hurt teeth seem safe option also appreciate come silicone cleaner regular straw cleaner little tough work downside quite long enough bottled drink get sometimes HOWEVER pack long straw purchase well	Positive
son drink unless straw yr old plastic touch paper one Since plastic straw go way dodo fit bill wonderfully Bright colour unlimited usability deliver asap Getting case	Positive
Really great straw feel funny mouth great Really colourful Used load	Positive
disabled person rely straw enable take fluid even use hot drink	Positive
Est n genial tama perfecto como la pajitas normales	Neutral
buy handle thick smoothy far hold well month use flexible collapse try drink overly thick smoothie pull clean make prepping dishwasher breeze often leave smoothie cup straw soak hot soapy water make clean even easier long enough large oz cup come blender something else trouble find regular plastic straw bend straw make way lip cup straw still easily reach bottom cup plenty room avoid get lip dirt…	Positive
Delivered excellent condition product exactly described	Positive
Nice straw	Positive
silicone straw must buy flimsy like cheap silicone straw Absolutely taste smell associate Perfect diameter	Positive
kinda think gon na gimmick actually really love easy clean squeegee idea smart Plus really affect taste anything obviously taste little bit look really noticeable Would definitely recommend smoothy gift	Positive
Ordered almost year ago still great wish could buy clear color	Positive
Love flexibility straw originally get toddler constantly bite hard straw imagine good teeth time Got flexible straw work great also use	Positive
Great straws durable Good color buy	Positive
invalid oblige drink use straw avoid add trash damage environment drink comfortably soft textured hygienic cleaning brush supply silocone straw Wider plasic one find gulp fast thirsty day unlike plastic one Costly regret choice	Positive
Funcionan genial al peque le encantan Lo mejor e que ya gastamos pajitas de pl stico reutilizables que son un problema gordo para la sostenibilidad del planeta Son muy c modas de limpiar si algo se pega tienen un accesorio que permite limpiarlas bien por dentro	Neutral
worth price due strong rubber smell kid notice refuse use recommend	Positive
Pratica bei colori resistenti	Neutral
wife purchase straw get longer glass straw believe straw inch long buy short straw approx inch use eat easy clean put dishwasher silverware	Positive
love straw durable put dishwasher utensil basket come great use protein shake every day even though wide smoothie straw still easy use Love eco friendly clean classy look Highly recommend	Positive
Great cocktail Cleaning bad	Positive
write review use straw month buy glass straw learn harmful plastic health especially woman hormonal health use straw drink apple cider vinegar time day water daily basis thing really like straw thickness feel extremely durable crack hand washing put utensils thing would change partially fault think thoroughly wish get slightly small diameter bad thing straw thick difficult drink liquid without to…	Negative
look straw use cocktail want metal many metal straw find real stainless want piece plat come drink also find lot glass straw wide inside diameter mean bloody mary last two swig perfect diameter well craft pretty durable Granted drop one tile floor break type glass would feel delicate worry break use come clean easily dishwasher small bristle brush come nice addition cleaning	Positive
help SUCC juice	Neutral
year use bamboo reusable straw cheap plastic straw use paper biodegradable plastic question get gross fast clean get difficult straw cleaner always get stick especially bamboo one curious get dirty fast since see decide try glass straw pop suggested item straw change everything use stirrer coffee tea hot bone broth mix drink try avoid stain teeth course use cold drink like kombucha fruit juice ne…	Positive
glass straw strong expect learning curve plastic straw simple adjust enjoy lemon lime water pitcher buy reduce acidity delectable treat little hesitant use straw soda cleaning tool resolve doubt believe straw may hold well smoothy fruit juice update opportunity try occur straw class modern age mention reduces plastic consumption attach picture glass straw house ninja mug use three far set come si…	Positive
Die Trinkhalme selbst machen einen sehr soliden und hochwertigen Eindruck Sie eignen sich ideal um sie mit ften und Cockctails zu Kombinieren Allerdings stellt da beiliegende Turn Blatt mit USING HALM SAVE PLASTIC STRAWS LIFETIME ALONE eine absolut sinnfreie und utopische Verbrauchszahl von Plastikstrohhalmen pro Person Aussicht Kurze Kalkulation Rande Ich bin meinen er Jahren und hoffe mit noch …	Positive
Gute nachhaltige Trinkhalme die l stiges Wegwerfen von Plastikhalmen unn tig machen Die Trinkhalme sind au Glas gefertigt und machen daher auch optisch etwas Ich war etwas verwundert wie leicht sie verpackt waren al sie bei mir angekommen sind Die Halme befanden sich einer leichten Pappbox und diese war einen Luftpolsterbriefumschlag gesteckt worden Dennoch kamen alle Glashalme intakt bei mir woh…	Neutral
Schnelle Lieferung Gute Verpackung Glashalme sind von guter Qualit Der Vorteil ist das kein Eigengeschmack da ist Wir haben ziemlich alles durchprobiert bambus Edelstahl silikon Derzeit hat mein Sohn diese liebsten Vermutlich auch weil sie durchsichtig sind Die Halme sind recht robust und lassen sich gut reinigen Trotzdem erfordern die Glashalme schon im Vergleich mehr Vorsicht und Reife der Hand…	Neutral
Ja ich hatte meine Vorbehalte Wie soll man die Trinkhalme reinigen Halten sie berhaupt Ich bin mit dem Kauf absoult zufrieden Die Trinkhalme sind angemessen stabil soda man keine Angst haben mus sie au Versehen zu zerbei en Das Trinken funktioniert sehr einfach und ebenso leicht lassen sich die Halme reinigen Sie sehen noch immer au wie neu und haben keine Kratzer Sie stellen damit eine gute Alte…	Neutral
Stohalme die al Alternative f r Plastikhalme dienen haben wir f r uns mit diesem Produkt entdeckt Wir nutzen sie regelm ig und genie en unsere Getr nke ohne das uns der Strohalm au dem Getr nk entgegenkommt wie e bei einem gewissen Kohlens ure bei Plastikhalmen der Fall ist Da e sich um Glas handelt kommt kein komischer Geschmack auf wie bei anderen Alternativen Nudeln Papier etc Allerdings sollt…	Positive
buy handle thick smoothy far hold well month use flexible collapse try drink overly thick smoothie pull clean make prepping dishwasher breeze often leave smoothie cup straw soak hot soapy water make clean even easier long enough large oz cup come blender something else trouble find regular plastic straw bend straw make way lip cup straw still easily reach bottom cup plenty room avoid get lip dirt…	Positive
Delivered excellent condition product exactly described	Positive
Nice straw	Positive
silicone straw must buy flimsy like cheap silicone straw Absolutely taste smell associate Perfect diameter	Positive
kinda think gon na gimmick actually really love easy clean squeegee idea smart Plus really affect taste anything obviously taste little bit look really noticeable Would definitely recommend smoothy gift	Positive
Ordered almost year ago still great wish could buy clear color	Positive
Love flexibility straw originally get toddler constantly bite hard straw imagine good teeth time Got flexible straw work great also use	Positive
Great straws durable Good color buy	Positive
invalid oblige drink use straw avoid add trash damage environment drink comfortably soft textured hygienic cleaning brush supply silocone straw Wider plasic one find gulp fast thirsty day unlike plastic one Costly regret choice	Positive
Funcionan genial al peque le encantan Lo mejor e que ya gastamos pajitas de pl stico reutilizables que son un problema gordo para la sostenibilidad del planeta Son muy c modas de limpiar si algo se pega tienen un accesorio que permite limpiarlas bien por dentro	Neutral
worth price due strong rubber smell kid notice refuse use recommend	Positive
Pratica bei colori resistenti	Neutral
originally get silicone straw drink hot coffee find little thick use little one need straw hygienic safe easy clean	Positive
receive straw open easily rinse clean oval glass dish water little clear unscented soap let air dry seal absolutely zero odd smell seal perfectly squint find seam smell fresh clean ready use try glass water Zero leak anywhere along straw odd additional flavor notice thing feel thicker mouth little bit Like healthy option seek incorporate may need simply get use different texture big deal pure str…	Positive
love clean easily reusable straw find struggle knowledge bacteria mold could reside hard clean reusable straw toddler also love food grade silicon teeth also easy use provide good suction drinking	Positive
bought transition get rid plastic straw never end use collect dust storage	Neutral
Easy clean straw kind flimsy little flexible would prefer sturdy straw hole small like drink thing like boba fit straw Overall however get job do beverage	Positive
lot coffee drink container cut lid straw None Etsy custom lid work however realize straw fit one Tervis lid z metal ability make sure straw clean worth purchase another Tervis lid use also carry place straw aware ability clean well check interior make bit bulky limit fit	Positive
work tad flimsy side	Neutral
love split easy clean kid love straw bottle place provide disposable straw win big benefit metal straw cleaning split straw stay perfectly silverware basket dishwasher wash hand lay flat rack worry fall bottom silverware basket like metal straw love fold put pocket throw purse keep clean pouch dirty pouch generally use stasher small pouch store purse glad purchase already convince mom friend way …	Positive
need straw long enough go fishing every time want drink also flexible could close screw top water bottle Works great far straw hold fine see wear straw fold fit within bottle	Positive
Exactly described	Positive
Bought huge oz mug ice water left hand hole quite line put right handle straw let use problem long cut size Works great Easy clean come brush	Positive
think make hard plastic Flexible long cut need	Negative
Fits insulated jug really well right length Easy wash dishwasher Durable	Positive
Recyclable product THROW AWAY STAW BPA FRIENDLY GREAT SMOOTHIES ICE CREAM SHAKES FLOATS ETC come w pipe cleaner brush inside straw clean bit expensive straw last LIFETIME	Positive
good Tall enough tall thermos bottle take car w Brush cleaner go way straw find easily pull tip brush end Came w brush cleaner nice keep home work someplace else may spend lot time use straw regularly concern might collapse pain use easily squeeze bit fit small drink cap opening need w close collapse Love bend easily like bendable plastic straw spring back straight totally undamaged uncreased cou…	Positive
find straw different texture expect stick together difficult pry apart start even first open like feel	Negative
good cardboard straw soft little one hurt	Positive
good sturdy straw little small expect still like	Positive
get replace bunch plastic one always get cloudy snapping half love far issue squishy drink concern never use silicone one straw cleaner come little hard force straw work others nice include Fot oz tumbler room spare bent one think straight would fit big tumbler Nice color selection nothing obnoxious carry bag include would easy scrunch put purse something live somewhere plastic straw outlaw way w…	Positive
restaurant use paper straw hit drive thru realize straw bag straw almost must day saw like silicone mean would durable flexible set come variety color color coordinate family member Also brush clean straws Two thing dislike maybe quirk opening diameter much liquid get straw big McDonalds straw must suck hard long woman know cause upper lip wrinkle extended time Second thick normal straw May sound…	Positive
package reusable silicone straw inch long always keep ice water tumbler would rather use silicone straws instead stainless steel steel straw seem draw cold ice water end warm water kit also contain brush clean straw already one silicone straw come tumbler find great straw hot cold drink tumbler	Positive
Ever since video sea turtle get plastic straw yank nostril traumatize ever allow plastic straw house try many solution Paper straw fail get soggy metal straw acceptable unpleasant way metal chopstick teeth glass straw last long butterfingered household even bucatini pasta Moooooom milk taste funny silicone straw best thing yet easy teeth bendable dishwasher safe come rainbow fun color nice come c…	Positive
huge fan straw hear reusable metal straw hazard people trip jab throat switch flexible straw whole family use tumbler even kid want make sure straw use safe love color come set mixed match tumbler design straw super easy clean durable problem young child like chew material flexibility far best feature though definitely recommend	Positive
love silicone straw color aesthetically please straw comfortable sip super easy clean included cleaning brush Get rid cheap plastic straw use silicone last long time old set use year still like new	Positive
buy accidentally search straw kid buy go return really like look come case clean brush Also toddler open package keep say cut want cut keep toddler use well get cup like easy clean worry get hurt hard plastic one since stay still	Positive
Soft durable never go restaurant drive drive thru notice give straw travel well add utensil basket dishwasher case make easy travel	Positive
use straw almost daily year favorite reusable straw opening large enough drink smoothy easy clean brush dishwasher would recommend rinse right away use dishwasher hold many wash cycle also like material safe either hot cold drink also frequently use straw hot coffee Great value quality HIGHLY recommend	Positive
love pretty simple clean although sometimes rewash put dishwasher great use restaurant travel get small Naked drink put straw mo either get new bottle access refill small Naked bottle Kept deal sippy cup airport etc kid use easily regular straw bits kink become useless Great product Also bend turn white seem good quality silicon Highly recommend	Positive
cut couple inch straw since use young kid Left long kid bend drink would let go fling little drink little thin side drink real fast straw little bent suction flat able get drink straws wash easily notice taste	Positive
husband pack last trip Disney World great since big fan paper straw recommend	Positive
little floppy need Packs easily bag easy clean	Positive
straws work great sturdy yet flexible enough bend shove pocket drinking go Everybody know someone always look straw fountain drink finally Suprises special Christmas one kind gift simply keep give Time time	Positive
Let tell great straw ever make perfect dimension drink especially Coke Flexible odourless easy clean best invention since slice bread little bit background McDonald replace plastic straw paper one leave bad taste mouth easily disintegrate drink alternative need McDonald perfect straw decade research use inner diameter mm straw straw inner diameter mm make close straw Amazon McDonald straw fine re…	Positive
La verdad cuando los compr ten mi dudas porque pen que todo sabr petroleo pero fue Est n per pr cticos para llevar en la bolsa se limpian muy f cilmente	Neutral
Love set silicone straw Two sizes work blender bottle water bottle easy sip drink Easy clean dry Beautiful color match bottle complement bottle Recommend	Positive
color need Yeti drink cup use pool fit opening lid clean really well wear lip gloss leave greasy film straw glass come right easily Dawn straw brush	Positive
Bought toddler love Easy clean	Positive
Really like big straw little straws collapse easily Need little straw little big give star	Positive
get lot straw money easy clean little brush include different color let everyone know drink	Positive
purchase boyfriend trouble tooth sensitivity refuse buy disposable straw look alternative hard plastic metal straw really great value get straw long enough taller cup easy cut short cup necessary complaint wish tiny bit rigid think would make easy hand wash	Positive
little flimsy work need	Negative
Get straw long neck bottle ounce tumbler get lose drink durable countless reuses fit lid opening easy clean brush provide	Positive
love straw recommend everyone want reusable straw something chew break appart chew really durable uave buy couple set get brand taste weird fall appart	Positive
really enjoy straw long work ounce yeti safe use car meaning sudden stop make break teeth go throat purchase stock stuffer family	Positive
buy much easy use straw grab quick sip water patient open flip top want buy disposable straw convenient notice right away straw fit taller mug beautiful love texture color material thin say downside material thin bore straw small straw straw curve within ice sip become laborious Also say wash dishwasher everything get trap wash dishwasher wash anyway push food debris straws Otherwise good product	Positive
love straw want reduce usage plastic want plastic straw especially since really reusable happy straw reuse bad environment far change taste drink	Positive
far great Length great large tumbler flexible occasion cause problem use ice bend try get straw However put ice straw place first hand wash long brush handy work great use couple week love	Positive
straw come brush clean thoroughly long enough oz insulate cup	Positive
quite happy straw soft silicone long enough fit tall water bottle first washing linger scent flavor Definitely reccomend	Positive
weird smell flavor package use every day find drink water use straw weird right like flexible able cram fairly narrow opening weird angle great complaint	Negative
lovely straws great colour side brush short able clean top bottom one go hard clean go end potentially push dirt middle	Positive
Absolutely fabulous Easy clean arrive described	Positive
Perfect reusable straw cleaning brush	Positive
Great quality come lovely bag Quite long fit well bottle large glass little long mug glass	Positive
Reasonable price deliver quickly good quality	Positive
originally get silicone straw drink hot coffee find little thick use little one need straw hygienic safe easy clean	Positive
receive straw open easily rinse clean oval glass dish water little clear unscented soap let air dry seal absolutely zero odd smell seal perfectly squint find seam smell fresh clean ready use try glass water Zero leak anywhere along straw odd additional flavor notice thing feel thicker mouth little bit Like healthy option seek incorporate may need simply get use different texture big deal pure str…	Positive
love clean easily reusable straw find struggle knowledge bacteria mold could reside hard clean reusable straw toddler also love food grade silicon teeth also easy use provide good suction drinking	Positive
bought transition get rid plastic straw never end use collect dust storage	Neutral
Easy clean straw kind flimsy little flexible would prefer sturdy straw hole small like drink thing like boba fit straw Overall however get job do beverage	Positive
lot coffee drink container cut lid straw None Etsy custom lid work however realize straw fit one Tervis lid z metal ability make sure straw clean worth purchase another Tervis lid use also carry place straw aware ability clean well check interior make bit bulky limit fit	Positive
work tad flimsy side	Neutral
love split easy clean kid love straw bottle place provide disposable straw win big benefit metal straw cleaning split straw stay perfectly silverware basket dishwasher wash hand lay flat rack worry fall bottom silverware basket like metal straw love fold put pocket throw purse keep clean pouch dirty pouch generally use stasher small pouch store purse glad purchase already convince mom friend way …	Positive
Ok almost ashamed admit use aluminum metal straw morning coffee wonder beverage stay hot drink long expect glad make switch reusable straw since save money long run good planet straw staple household continue purchase silicone straw future easy clean disinfect since silicone leave hot water dishwasher assume would make even easier keep thing clean	Positive
easy clean maintain kid love cut fit kid cup length	Positive
buy straw wear disappear large straw nice big tumbler cup little awkward anything oz small like bent top ease drinking firm silicone last set move around much use wash time though use still bit flavor first time use one wash like come bag keep use way store	Positive
Finally silicone straw fit go coffee cup taste weird smell little cleaner make clean rigid plastic straw come cup easy love carry bag color really cute word advice clean use use clean brush swish soapy water figure dirty One bit silicone loose inside manufacturing teen almost swallow Lesson learn retrospect vigilant Otherwise great product would recommend	Positive
absolutely love silicone straw use use metal straw one unfortunately end chip tooth need look reusable option straw perfect drink ice coffee smoothy etc love easy clean travel case come perfect go way get drink use reuseable straw eco friendly Highly recommend product price beat	Positive
cute super easy clean good length work average size camelbak tall glass Love	Positive
tiene sabor la calidad es buena f cil de limpiar encantan	Neutral
guess think far enough advance ordering say silicone order substance would stand ice cube iced coffee	Positive
Took month arrive Quality seem ok use straws daily week hold well stain tea coffee cleaning brush include useful much good metal straw hurt teeth good paper straw last	Positive
Good product easy clean carry around Would buy	Positive
[truncated: 741 more rows]

## Sheet: Summary
Summary of sentiment-classified review records
[truncated: 7 more rows]

## Sheet: Keyword_Count
Keyword-count template for the Lemma column
[truncated: 8 more rows]
